# Supplementary material for: In Vivo Genome-Wide Gene Expression Profiling Reveals That Haemophilus influenzae Purine Synthesis Pathway Benefits Its Infectivity within the Airways
Source: Microbiol Spectr. 2023 May 17;11(3):e00823-23. doi: 10.1128/spectrum.00823-23 (PMC10269889; doi:10.1128/spectrum.00823-23)
Supplement: Supplemental file 1 — Data Set S1. Download spectrum.00823-23-s0002.xlsx, XLSX file, 0.2 MB [file spectrum.00823-23-s0002.xlsx]

## Sheet: Up-regulated in host
Feature ID	EDGE test: Uninfected vs NTHi, tagwise dispersions - Fold change	EDGE test: Uninfected vs NTHi, tagwise dispersions - Bonferroni
Rn7sk	2.9888e+06	0
Rn7s1	496988	0
Rn7s6	301736	3.42072e-298
Rpl34-ps1	170805	0
Gm24447	151615	0
Rpph1	136234	1.52573e-290
Gm15772	106685	9.05577e-237
Rpl3-ps1	49533.8	0
Rpsa-ps10	37125.1	6.31922e-54
Gm12250	30649.4	2.48951e-220
Rmrp	30149.8	6.8285e-69
Hist1h2al	29923.6	1.17816e-114
Gm1821	27134.3	6.23704e-140
Gm14292	25883.7	2.37159e-210
2900097C17Rik	20342.9	8.28264e-179
Gm28438	16267.1	2.55975e-44
Gm8995	14888.9	1.16658e-145
Gm8730	14815.2	2.32421e-162
Rps24-ps3	14741.1	3.7107e-80
Gm28661	12447	2.25401e-53
Gm4332	9300.05	1.12865e-100
Ear-ps2	9219.2	2.52902e-112
Gm22634	9189.48	6.85757e-114
Vamp7-ps	6784.58	9.50827e-74
Rn7s2	6690.5	5.58761e-72
Gm43085	5736.46	2.22838e-72
Rps2-ps13	5550.34	1.0873e-16
Gm9118	5340.98	9.32763e-71
Gm15487	5305.29	2.18629e-71
Gm4366	5273.15	1.20291e-79
Gm10154	5225.31	1.0219e-74
Gm44250	4533.41	3.12691e-64
6720427I07Rik	4512.63	2.19596e-57
Saa2	4359.53	2.61406e-55
Saa1	4232.28	3.62146e-144
Scarna2	4012.35	9.62389e-54
Gm15387	3973.52	1.52814e-54
Gm13736	3959.42	1.83911e-48
Rnps1-ps	3916.01	2.90001e-49
Gm10925	3680.89	9.81216e-55
Gm7993	3609	1.90405e-46
Gm25679	3480.41	1.31219e-35
Tdg-ps2	3448.37	2.3571e-53
Gm9855	3448.37	2.3571e-53
Gm44751	3366.54	2.21163e-44
Gm15056	3255.42	1.20235e-81
Rnu2-10	3205.21	5.26858e-45
Gm43814	3037.23	3.60583e-44
Gm27028	2907.06	2.53761e-43
Gvin-ps6	2683.52	5.34791e-48
Gpr84	2680.4	8.29874e-38
Gm14584	2421.08	1.34889e-44
Gm24950	2368.34	9.65415e-41
Gm3375	2251.47	2.92983e-38
Saa3	2165.08	0
Gm23804	2149.31	4.30785e-37
Gm45884	2109.83	2.71842e-36
Prok2	2078.39	1.52972e-36
Rpl31-ps8	2044.55	7.14531e-34
Gm9616	2013.44	7.82887e-33
Gm22513	1992.69	4.33067e-36
Gm6969	1961.47	3.14432e-33
Gm4875	1953.57	2.13979e-34
Acod1	1845.08	1.79377e-209
Gm12966	1817.09	1.24295e-26
Gm26532	1758.47	8.88193e-32
Gsta1	1681.49	2.37068e-74
Gm10240	1665.27	1.95918e-25
Gm37296	1648.94	1.18893e-28
Gm28872	1636.49	1.42118e-23
Hmgb1-ps3	1622.86	4.39201e-26
Orm1	1616	0
Gm14539	1535.49	2.56699e-23
Cxcl3	1468.19	1.66078e-197
Actr3-ps	1450.96	1.01246e-22
B230303A05Rik	1392.97	4.05501e-24
Cxcl2	1365.96	1.99755e-251
Hmgb1-ps2	1365.76	5.75295e-22
Gm20300	1337.6	3.95099e-23
Gm29216	1303.99	2.30879e-19
Gm44950	1289.65	1.00776e-22
Gm43460	1252.9	3.44888e-21
Gm28439	1237.49	1.65203e-21
Gm37352	1218.1	3.57347e-21
Tpt1-ps3	1165.76	2.97276e-19
Ccl4	1152.61	5.40649e-265
2010320M18Rik	1141.6	1.0209e-19
Gm4735	1138.11	8.24886e-19
Gm28437	1105.86	4.66892e-17
Gm13443	1095.57	1.48874e-07
Gm18860	1090.23	6.20937e-19
Gm5527	1070.46	5.776e-15
Gm12751	1068.22	2.84812e-18
Gm4322	1065.37	1.95299e-13
Gm5526	1053.61	7.30356e-18
Ccl3	1053.11	1.0911e-286
Gm15500	1011.21	8.97239e-16
Gm12312	1010.2	1.83425e-12
Gm10222	986.095	2.01641e-16
Gm38244	951.092	3.33778e-16
Orm2	920.939	1.38598e-168
Gm27019	913.987	1.33241e-15
Gm12663	911.916	9.84699e-15
Gm13577	893.252	3.83464e-14
Rps19-ps3	856.166	5.09332e-12
1700096K18Rik	846.588	9.23191e-14
1110025M09Rik	842.136	7.33983e-14
Gm45138	832.585	4.02479e-12
Ccl20	832.072	1.03623e-128
Gm43848	822.125	1.53072e-13
Gm6548	811.457	4.81806e-13
Gm6485	768.176	8.37625e-12
Gm6545	763.363	4.4747e-12
Gm25360	743.006	4.5993e-10
Gm4617	735.128	2.95005e-11
Gm22973	725.174	6.52195e-11
Rpl31-ps11	715.57	1.45621e-09
Gm49602	708.623	6.25309e-11
Gm10039	699.919	9.89639e-08
Gm5586	696.95	7.77149e-10
Gm47863	689.577	1.06418e-10
4632415L05Rik	667.749	8.64304e-10
Rpl17-ps9	654.263	5.59364e-10
Gm1966	645.128	1.11908e-06
2610306M01Rik	644.615	1.05321e-09
Rpsa-ps9	627.612	6.53984e-08
Cxcl11	622.448	4.11825e-80
Nudc-ps1	620.744	4.59972e-09
Rnu3a_1	606.7	8.13082e-09
Rnu3a_1	606.7	8.13082e-09
Gm14586	605.602	8.64789e-09
Gm43719	605.338	1.19045e-08
Gm43196	602.141	1.52348e-08
Gm37320	599.594	1.05334e-08
Gm5518	593.189	2.11727e-08
Gm48496	572.867	1.77298e-06
Ctdsp2-ps	565.368	2.45489e-07
Mrpl48-ps	563.938	6.42544e-08
2810402E24Rik	562.994	5.61151e-08
Cxcl10	553.229	0
Gm5900	549.654	1.38681e-07
Gm12696	546.377	8.40261e-07
Gm44053	536.563	1.5752e-07
Gm37305	536.418	2.54873e-07
Gm20632	536.148	2.05197e-07
Rpl19-ps11	534.451	2.57332e-07
Gm7285	532.171	2.55351e-07
Gm4540	528.716	2.17583e-06
Gm13841	524.943	4.19792e-07
Gm10698	520.577	7.9402e-07
Gm13534	518.155	8.0448e-07
Ccl2	512.277	1.29267e-203
Gm28187	509.864	6.67315e-07
Gm10524	500.49	9.83248e-07
Gm10156	498.876	2.18363e-06
2510046G10Rik	498.323	1.0914e-06
Gad1-ps	496.688	1.19802e-06
Gm11425	473.531	4.42487e-06
AA467197	472.463	1.52958e-148
2810405F17Rik	467.517	4.93111e-06
Gm42528	456.614	1.17173e-05
Gm37238	456.523	8.42289e-06
Gm48621	453.56	1.56233e-05
Rpl39-ps	448.917	1.57431e-05
Rps13-ps1	448.005	1.52533e-05
Gm6637	446.691	2.47862e-05
Gm37516	431.185	3.33886e-05
Cstdc4	428.641	2.71805e-153
Gm6863	426.944	3.30042e-05
Gm9027	426.599	3.36211e-05
Gm21781	424.444	6.03818e-05
Gm45495	423.327	8.54488e-05
Gm45769	422.011	6.00927e-05
Ubd	416.495	8.43318e-83
Mt2	416.359	1.67851e-234
Gm10420	406.161	0.000134096
Gm10045	406.004	0.00039277
Gm7964	405.318	0.000129249
Ccl7	404.489	1.31834e-112
Gm10443	400.57	0.000295818
Rps12-ps1	394.246	0.000263058
Gm43672	390.804	0.000332307
Mirt2	386.25	0.00268745
Gm43461	385.149	0.00038599
Csf3	379.934	2.4751e-26
Gm10275	379.419	1.58924e-20
Gm19498	373.106	0.000705183
Stfa2	366.532	1.64673e-29
Gm23444	366.29	0.045986
Gm37660	360.968	0.00126098
1700008J07Rik	357.124	0.00100799
Gm4742	356.949	0.00384037
9230112E08Rik	348.917	0.0021168
Rps10-ps2	348.914	0.00244371
Gm28913	348.747	0.00248996
AV356131	346.537	0.00193429
AA414768	342.371	0.00214206
Gm17081	341.219	0.00213434
Cxcl1	340.419	0
Gpx4-ps2	339.457	0.0068495
Gm48296	332.397	0.00432338
Gm37699	332.274	0.0039435
Gm45133	321.479	0.00826804
1300014J16Rik	316.868	0.00929957
Eif4a-ps4	315.752	0.00752236
Gm21188	314.24	0.0308232
Gm27167	313.232	0.00854607
Gm18329	308.026	0.0180931
Gm43457	307.406	0.0150535
Rps15a-ps7	305.797	0.0391303
Stfa3	305.703	2.39823e-09
Gm4149	304.224	0.0194128
B930036N10Rik	304.016	0.0168336
Gm48226	301.846	0.016265
Gm2511	301.578	0.018756
Gm15427	300.901	0.0160725
Gm12715	300.771	0.0257554
Gm26982	300.598	0.0174265
Gm20900	299.118	0.0369869
Gm37233	294.129	0.0287862
Wfdc17	291.16	2.82598e-178
Cxcl9	273.454	2.36892e-174
Ccl12	230.821	1.13618e-95
Gm10800	228.356	7.89782e-07
Timp1	225.261	5.95416e-147
Stfa2l1	220.311	8.55074e-74
Sectm1b	212.576	6.10273e-07
Gm18445	199.894	5.37658e-06
4930430E12Rik	192.645	9.84099e-12
Il23a	183.837	3.82378e-29
Il1f9	177.87	3.75246e-117
Xcl1	176.976	4.28477e-26
Gm29094	174.371	1.01202e-17
Ly6i	169.568	3.45446e-146
Gm21370	161.87	0.00146332
Il1r2	156.332	1.86037e-66
Gpr31b	153.059	0.000736633
Mab21l3	152.654	1.10014e-12
S100a9	148.751	4.20132e-95
Mir155hg	143.935	1.14239e-34
Hpx	140.771	1.66153e-52
Cxcl5	139.294	7.13019e-144
Il6	135.424	5.81989e-53
Tnfrsf9	129.138	2.75494e-83
Gm3776	124.196	1.24519e-23
Cxcl13	116.604	2.41678e-178
Ifng	115.678	2.14366e-38
Lcn2	106.697	0
Tarm1	106.429	1.66284e-32
Asprv1	101.837	8.53704e-24
Wfdc21	97.545	7.74394e-170
Gm10718	91.9392	1.07181e-05
Tnf	91.6495	3.36411e-152
Ccl17	87.3936	2.72081e-75
Plekhs1	87.2947	0.00428266
S100a8	87.1293	5.36032e-134
Cstdc5	81.45	3.84285e-13
Il4i1	81.1147	3.29511e-78
Mt1	78.8576	6.90757e-228
BC018473	78.018	2.38975e-07
Gm17041	76.1667	4.98049e-06
Il1rn	75.4944	1.23068e-159
Fam26f	75.1678	3.31111e-80
Il1b	73.9484	1.14062e-139
Ackr1	73.2951	5.82126e-19
Orm3	69.963	3.80296e-23
Serpina3n	68.9184	4.24416e-267
Gm10801	67.8776	0.00054776
Ifitm6	64.8806	9.79333e-128
Slc36a3os	62.2446	0.00530957
Retnla	61.8908	5.07126e-93
Isg15	61.6916	4.96891e-85
Aqp3	57.9771	1.27265e-32
Gm26602	57.9221	6.27829e-28
Pla1a	57.3349	8.88778e-51
Serpina3m	57.1692	5.48253e-38
Cd14	56.8528	2.66301e-276
Klk10	56.6393	8.73385e-20
Reg3g	56.5021	2.22215e-31
Ly6g	56.3643	2.1903e-12
Csf2	55.4317	2.28834e-106
Ch25h	55.1779	2.34404e-124
Igkv6-23	55.1191	0.0318032
Gm21738	54.0286	5.98042e-09
Clec4d	53.0975	1.14249e-152
Gm16685	52.4079	1.107e-47
Prss22	52.0606	3.56957e-05
Mrgpra2a	51.8381	2.42569e-16
Tmem8c	51.5773	6.19048e-09
Mir142hg	51.0134	9.46272e-10
Gm2564	50.4484	6.48463e-34
Il1a	49.1321	7.00389e-288
Ccl19	49.0665	9.69991e-46
Gm4841	46.203	0.000361539
Mefv	45.8234	2.57917e-107
Gm27252	45.1328	2.88832e-05
Olfm4	45.0713	4.84451e-24
Trem3	44.5059	3.4728e-52
Il27	44.3354	2.87322e-09
Clec4e	43.7884	2.8596e-143
Sele	42.5399	2.53321e-53
BC023105	42.2995	1.75107e-43
Speer4c	41.4384	1.91244e-23
Socs1	39.8016	1.10461e-55
Trim30c	39.674	1.81414e-26
Gm42835	38.6857	0.000331804
Retnlg	37.699	1.1295e-210
Mrgpra2b	37.2243	7.63503e-40
Bcl2a1b	37.098	9.05276e-234
Gm42674	36.5957	8.90618e-07
Siglece	35.3271	6.51095e-61
Ms4a4a	34.3849	3.11758e-27
Gm37468	34.0693	4.58652e-05
Cfb	33.7773	1.16649e-101
Lst1	33.3959	5.69108e-139
Steap4	32.6419	2.14712e-200
Bcl2a1a	32.2383	2.55936e-157
Vnn3	32.2311	4.91381e-78
Gm14023	32.0262	2.81001e-27
Gm18342	31.9293	0.00777066
S100a4	31.209	1.30421e-116
A930015D03Rik	30.576	3.968e-08
Marcksl1	29.99	1.15695e-120
Nppa	29.9286	5.33723e-18
Gm7592	29.7715	1.57112e-12
Hcar2	29.2835	8.65517e-93
Trex1	29.0109	2.2432e-57
Ifitm1	28.8837	5.76019e-176
Rgs16	28.404	4.6499e-28
Gm2000	28.1688	1.46158e-11
Soat2	26.9335	1.32715e-08
Basp1	26.8199	1.12844e-114
Slfn4	26.3782	8.84017e-23
Krt87	26.0689	0.0152608
Rab20	25.6058	1.19248e-94
Bcl2a1d	25.5887	1.10591e-191
Tff2	25.3625	8.77189e-11
Ighv1-19	25.243	1.12306e-06
Ighv5-17	25.0769	0.00453186
Cstb	25.027	8.50191e-185
Ifi202b	24.9744	1.34879e-36
AW112010	24.7949	3.85847e-122
Apod	24.7414	1.31068e-28
Arg2	24.5248	7.31081e-113
Ptx3	24.4794	1.88819e-60
Nlrp3	24.1256	9.33738e-114
Lrrc25	24.0743	1.93524e-39
Fcrlb	23.891	1.0137e-05
Gm6594	23.8521	5.5091e-13
Scgb3a1	23.8377	8.75152e-19
Fcer1g	23.7158	2.63724e-177
Fpr2	23.3601	1.48389e-178
Il1bos	23.3144	1.69975e-10
Gm16094	23.174	6.83543e-09
Ankrd22	23.158	0.000746352
Rasl10b	23.151	1.15765e-30
Ccl5	22.9388	5.94846e-75
Tnfrsf8	22.7032	5.75781e-06
Gpx2	22.7	3.09118e-83
Cd177	22.6626	1.93762e-61
Serpinb2	22.5524	6.06052e-18
Gm12840	22.232	1.16922e-151
Ebi3	22.0946	1.28856e-48
Gm6264	21.9936	0.046595
Fth1	21.9557	2.67269e-133
Gm16712	21.7492	0.00583383
Ccl22	21.7323	1.16229e-72
Batf	21.7111	1.99413e-99
Hamp	21.649	2.27957e-27
Gm15402	21.1773	0.000826357
Ppp1r14d	21.0232	3.09798e-09
Marco	21.0165	5.27397e-33
mt-Atp8	20.9704	4.46734e-27
Ighv1-47	20.8512	0.0328388
Gm10226	20.77	4.86144e-07
Serpina3e-ps	20.452	4.4826e-15
Ighv1-55	20.2203	4.09778e-08
Serpina3h	20.1382	3.27382e-35
Ms4a6d	20.1224	6.61851e-122
Gm21149	19.7638	0.0320976
Selp	19.7122	3.79607e-41
Htr7	19.5561	0.000590067
Clec5a	19.4655	1.51023e-77
Apoc2	19.2245	9.5457e-07
Gm13293	19.1518	0.000605338
Gm21762	18.7175	0.00169086
AU040972	18.6803	8.99289e-145
Gm15832	18.6535	2.17238e-24
Slfn1	18.6107	5.36674e-86
Oasl1	18.574	2.65334e-22
Dynlt1a	18.3372	7.58192e-11
Trbv5	18.2649	0.00268835
Ptafr	18.1196	2.03656e-117
Cxcl17	17.8953	1.61585e-98
Gm13767	17.8354	0.00424967
Slfn2	17.7263	1.60457e-117
Igkv19-93	17.5878	3.63348e-09
Cd80	17.5544	1.82375e-12
F10	17.5516	8.78558e-101
Gm11772	17.4875	0.0313494
Gm45802	17.1553	0.000320015
Ighv2-2	16.9652	1.49572e-07
Pglyrp1	16.8738	1.33402e-75
Ninj1	16.7961	5.82581e-39
Pram1	16.7886	1.24309e-08
D13Ertd608e	16.772	8.75612e-27
Ccl24	16.7328	4.77582e-11
Dusp2	16.6034	5.30921e-26
Gm9973	16.4168	0.0104738
I830127L07Rik	16.2838	2.8998e-06
Calca	16.27	0.00294812
Socs3	16.2641	5.0967e-157
Gm37335	16.1062	3.8357e-23
Slc7a11	16.0384	9.37158e-59
Adamts4	15.9171	2.70697e-21
Rhov	15.8969	5.46101e-10
Gm17334	15.774	5.13686e-28
Ccl8	15.6273	1.31095e-07
Apol6	15.3285	1.87993e-25
Igsf6	15.2598	2.47028e-39
Slc26a4	15.1253	1.6107e-25
Smpdl3b	15.0667	2.36361e-40
Nfkbia	15.0556	3.19978e-217
Agr2	14.9092	2.6783e-18
Slamf8	14.88	1.99713e-18
Gm10130	14.6647	7.42133e-06
Trem1	14.649	1.18798e-33
Epb41l4aos	14.6445	8.09864e-27
Lrg1	14.5735	9.19456e-99
Gm9733	14.5484	4.47355e-29
Mmp8	14.4697	2.46177e-69
Ifitm2	14.4422	5.36955e-189
Mreg	14.4039	1.28872e-67
Slpi	14.375	9.83276e-39
Ifitm3	14.2308	2.45237e-100
Bst2	14.1423	5.34456e-16
Zc3h12a	14.1391	3.32669e-30
Ms4a4c	14.0223	1.00593e-55
Serpine1	13.979	1.95603e-143
Gm17586	13.8459	6.85668e-18
Ceacam10	13.7932	1.7073e-05
Hsd11b2	13.5832	6.23429e-05
Acp5	13.5775	8.85936e-86
Gm13889	13.5566	5.2969e-69
Tifa	13.5112	2.37596e-76
Dgat2	13.4963	2.17346e-25
S100a11	13.0588	9.1127e-67
Ccl11	12.9837	6.09745e-33
Il12b	12.8795	1.91807e-08
Gm20390	12.8673	0.00246851
Rab26os	12.8223	1.01707e-07
Inhba	12.7525	2.26238e-30
Ccl9	12.7317	5.71853e-101
Tnip3	12.7216	1.36282e-33
Serpina3i	12.625	3.88759e-15
Mcoln2	12.5857	1.37057e-18
Osm	12.4297	3.94679e-18
A530032D15Rik	12.4242	8.92625e-11
Nfkbie	12.358	7.54286e-73
Tyrobp	12.3306	5.36908e-145
Ighv1-64	12.3277	1.02314e-08
Gadd45g	12.2851	2.27398e-109
Tmc5	12.2423	1.90855e-10
Gm16602	12.1807	0.00408638
Oas1g	12.1345	2.35354e-08
Mfsd7a	12.1294	6.74733e-10
Gzmb	12.075	3.86312e-06
Igkv1-117	12.0354	3.88015e-10
Gbp2b	12.0167	8.11684e-20
Gm10076	11.973	4.59443e-18
Ifi211	11.9328	2.10872e-26
Cxcr2	11.9252	9.51299e-51
Igkv1-110	11.8955	1.9688e-15
Ighv1-26	11.8737	2.76579e-09
Zswim7	11.8735	4.14371e-08
Phf11b	11.8384	8.985e-10
Gm16028	11.8324	0.0125804
Usmg5	11.8247	5.35046e-114
Phf11a	11.7812	3.65484e-13
Apol9b	11.6943	7.16297e-07
Rgcc	11.6738	6.97369e-30
Gm2396	11.6304	0.0200957
Aldh1a3	11.6174	1.18824e-05
Pstpip2	11.5411	2.45771e-43
Gm9493	11.4816	0.000525607
Mx1	11.4631	1.13361e-29
Apol9a	11.4288	8.31017e-05
Ncf4	11.4173	1.00253e-53
Gm10134	11.3654	0.000143951
Acat3	11.2628	0.000286475
Gm6377	11.2549	1.53423e-49
Ccr1	11.2275	2.42096e-50
Trbv16	11.192	0.00141233
Cldn2	11.0974	0.00304229
Snx20	11.0912	3.90531e-56
Gbp2	11.0738	2.57988e-08
Mif	11.0131	2.6045e-118
Gsta2	10.9969	4.11757e-30
2410006H16Rik	10.9014	1.22774e-17
Rpl27-ps3	10.863	3.6558e-113
Fcgr4	10.8484	1.23688e-33
mt-Nd3	10.8397	5.22573e-38
E230013L22Rik	10.6599	4.35037e-14
Ms4a6c	10.625	1.19337e-99
Cyp7b1	10.6143	1.82288e-45
Ankrd1	10.5947	3.81204e-153
Eid3	10.5632	2.65006e-07
Clec4a1	10.5529	3.646e-49
Gm45695	10.5004	1.46222e-07
Aif1	10.4922	3.39616e-33
Trgv2	10.4881	0.0158831
Pim1	10.4731	1.02241e-169
Fpr1	10.4691	1.47171e-73
Ifit3	10.3824	1.40352e-22
Batf3	10.3767	0.00554981
Cd69	10.3505	4.90842e-25
Ndufa1	10.3262	3.19978e-34
Maff	10.2586	8.03786e-105
Mmp25	10.2524	6.52928e-05
Klk1	10.2131	3.62905e-09
Ifi204	10.2037	5.79459e-62
AB124611	10.1257	3.61464e-10
Treml4	10.0658	9.71793e-28
Gm14548	9.98604	9.32203e-58
Tnnc1	9.9076	1.85035e-28
Irf7	9.88195	4.75908e-20
Gm43079	9.87209	1.08198e-21
Rps12-ps3	9.86665	7.77924e-132
Upp1	9.86311	7.63048e-102
Tnfsf14	9.80999	5.56609e-07
A530064D06Rik	9.80923	1.01377e-08
Nos2	9.80076	5.37061e-19
Car13	9.7563	7.46172e-25
Serpina1a	9.73886	2.02254e-07
Rpl36	9.73128	5.0725e-103
Gm15429	9.7299	1.32685e-11
Atf3	9.7096	7.82185e-38
4833407H14Rik	9.68752	9.26853e-07
Ighv2-9	9.68704	1.38003e-11
Gm4951	9.64339	0.0164785
Lilr4b	9.56705	2.61979e-55
Gstp2	9.5504	0.000130398
Cldn4	9.54991	0.00375064
Cst7	9.54671	0.000344097
1810049J17Rik	9.49481	4.3059e-39
Dydc2	9.47584	4.22777e-13
BC147527	9.46826	0.000466045
Ffar2	9.4539	1.34268e-14
H2-T22	9.41423	3.09925e-10
Arg1	9.39884	4.7872e-14
Cfd	9.39379	1.17927e-06
Rps2-ps6	9.33406	1.42077e-22
Csf3r	9.24944	2.34701e-36
Cks2	9.22543	2.0887e-38
Ifi205	9.20823	4.88792e-58
Vmn2r96	9.17521	4.11112e-05
Gm8325	9.16288	0.00184954
Mrpl52	9.15928	9.28938e-71
Fkbp1b	9.1371	2.8141e-13
mt-Nd4l	9.13586	1.09026e-36
Plac8	9.07102	1.44802e-105
Hal	9.06709	5.08487e-09
Gm5617	9.06064	1.58843e-08
Iigp1	9.02121	0.00895751
Psmg4	9.0187	2.93855e-25
Syt12	9.00533	1.98864e-07
Itln1	8.89538	0.000348507
Oas1a	8.88729	5.33239e-09
Slfn10-ps	8.87086	1.08723e-06
Rpl23a-ps3	8.86721	0.00105011
Fcgr2b	8.84546	1.0886e-70
Pla2g7	8.80728	3.64501e-71
Ltb4r1	8.78003	0.00278924
Iglc1	8.77517	0.00224588
Dctpp1	8.75707	0.000297762
Cited4	8.75548	0.0278833
Cd52	8.73653	1.49363e-151
Irak3	8.72871	3.91313e-44
Rdh12	8.70549	0.00216591
Slc11a1	8.70458	1.30636e-23
Fabp4	8.69093	2.64701e-104
Tnfrsf12a	8.67303	1.50527e-48
Hist1h4k	8.65018	3.36798e-11
2410004I01Rik	8.64617	5.14454e-22
Itgam	8.6251	4.47615e-98
Itgam_1	8.6251	4.47615e-98
Ifit3b	8.56882	1.25962e-21
Akr1b8	8.55001	8.90844e-47
Tnfaip2	8.51975	7.91581e-155
Gm26880	8.51843	1.27453e-11
Hmox1	8.5037	4.65356e-60
Gm11808	8.48738	1.10505e-127
Cyba	8.4825	4.48223e-89
Rplp1	8.4316	7.99939e-132
Atox1	8.42073	2.95902e-31
Hk3	8.41512	1.45061e-07
Tlr2	8.38383	8.86244e-60
Elob	8.3601	3.95707e-67
Polr2k	8.33362	5.77695e-16
Cyp4f18	8.31343	1.2713e-09
H2-M2	8.30245	4.11312e-07
Tmem173	8.28442	1.08048e-40
mt-Nd6	8.27637	4.96624e-73
Cebpb	8.26141	4.1734e-44
Timm10	8.25777	1.99008e-21
Gbp5	8.22978	0.000101744
Hist1h4d	8.21801	3.6098e-37
Ppp1r14b	8.21521	2.023e-82
Ifit1	8.20763	8.56581e-26
2310039H08Rik	8.20629	0.000498776
Oas3	8.18441	4.63737e-08
Rpl29	8.11708	2.77886e-18
H2-K2	8.10274	1.21842e-12
Pf4	8.10198	7.32153e-15
Pilrb2	8.10007	2.03197e-15
Glrx	8.08015	8.99494e-78
Snrpd1	8.07486	6.76363e-84
Cd274	8.06389	5.98307e-05
Tnfaip3	8.00678	4.95693e-118
Uchl3	7.99028	3.68249e-54
Gm16096	7.98461	1.24873e-05
Gm10131	7.97606	6.17256e-21
Tmem37	7.97352	2.50254e-25
Noxo1	7.96047	3.72567e-12
Bcl3	7.93879	3.82331e-45
Tgm1	7.93086	2.1123e-17
Cox8a	7.89786	3.10712e-67
Polr2f	7.89709	4.05641e-29
Rasd1	7.86008	0.0407134
Smim22	7.85285	5.94e-21
Psmb5	7.84727	1.90876e-41
Gadd45b	7.84721	1.39292e-95
Cd83	7.84685	3.88373e-51
Hist2h2ab	7.84216	7.93943e-21
Gm6712	7.84204	0.000326512
Eef1e1	7.83394	5.64843e-37
Bpifb1	7.81365	7.2536e-06
Ifi47	7.80141	1.64831e-09
Tubb6	7.78983	5.47779e-47
Slc2a6	7.77798	2.25678e-10
Ikbke	7.77595	1.02441e-28
Arl5c	7.76355	6.49565e-10
Msr1	7.75972	4.59008e-35
Irak1bp1	7.7292	1.47877e-06
Gm10095	7.71362	2.05311e-122
Gm17024	7.71269	0.0133067
Gm26809	7.71176	1.29267e-115
Myl7	7.70948	4.62623e-32
Trir	7.70315	2.25662e-13
Fau	7.68	1.7846e-72
Igkv10-96	7.67158	1.8009e-06
Smim26	7.66306	3.77769e-17
Fcgr3	7.6424	2.29346e-141
Mlkl	7.625	7.11776e-27
Cd302	7.62482	1.53107e-124
Gm9803	7.62094	2.87097e-09
Nedd8	7.6173	2.60776e-112
Snhg15	7.61078	8.93603e-10
Igkc	7.59151	3.47454e-49
Ndufa2	7.58686	1.1523e-60
Ccdc121	7.57478	1.2778e-10
Gm10309	7.54431	8.71697e-05
Pigbos1	7.54197	1.65557e-35
Scand1	7.5098	1.3523e-22
Snrpf	7.49746	2.02267e-91
Nfkbid	7.4938	2.51162e-06
Fam183b	7.48538	2.44121e-78
Ndufb6	7.47201	3.01849e-30
Capsl	7.45479	1.0421e-36
Ly6d	7.45281	1.44003e-07
1700071M16Rik	7.44199	0.00191696
Fkbp2	7.42342	8.3723e-47
Atp5k	7.40124	3.92152e-41
Chl1	7.34825	0.000639485
Gpr65	7.30136	1.20398e-30
Rnaset2a	7.30073	7.3519e-52
Csrnp1	7.2943	2.23734e-28
Tlr1	7.28126	2.8616e-19
Rpl38	7.27132	9.17683e-21
B2m	7.25023	2.11027e-19
Samsn1	7.24044	1.30306e-48
Cd300lf	7.2339	2.95846e-36
Efcab10	7.23108	0.0341516
Iglc3	7.20889	1.32674e-14
Gm9806	7.20026	0.000708515
Pdk4	7.19375	1.0431e-17
Sh2b2	7.19121	0.0431241
Hmga1-rs1	7.17904	4.57291e-05
Junb	7.12744	7.06229e-60
Tmem213	7.12226	8.20968e-08
Gm45396	7.08336	2.81926e-12
Hcls1	7.05952	1.54016e-119
Hp	7.05506	2.78977e-132
C1rb	7.03936	2.79408e-22
Txn1	7.01705	7.60017e-62
Ly96	6.98215	1.0685e-06
Snhg8	6.96425	2.08712e-21
Lgals1	6.95095	1.54657e-63
Nhp2	6.9449	2.44461e-41
Tmem212	6.87928	9.80009e-08
Milr1	6.86458	1.06817e-16
Ltb	6.86349	3.19425e-11
Lilrb4a	6.85754	5.78044e-35
Lilrb4a_1	6.85754	5.78044e-35
Gm8797	6.85601	3.1367e-46
Riiad1	6.85317	1.18946e-14
Rab32	6.81504	3.48451e-39
Rnf149	6.8146	2.28619e-48
Timm8b	6.80644	4.79408e-80
Ifi27l2a	6.80602	4.42052e-05
Pilrb1	6.80432	8.35702e-21
Mrps28	6.7994	1.48745e-16
Dnajc15	6.7982	2.36395e-47
Casp4	6.79587	4.13881e-48
Nkg7	6.77832	0.000768315
Tgfbi	6.76946	6.25657e-34
Gm8909	6.75984	1.06698e-21
Cisd3	6.74311	1.18464e-07
Magoh	6.73211	3.88289e-51
Cd63	6.72546	5.70332e-55
Hist2h2aa1	6.71745	5.27347e-07
Ctsw	6.69315	3.5815e-08
Blvrb	6.67838	2.96747e-29
Dynlrb2	6.67228	9.37812e-24
Ly6a	6.66552	2.13379e-36
2310010J17Rik	6.66091	0.00597838
Tnip1	6.6359	9.24022e-36
Fcer2a	6.62894	2.88545e-19
Fas	6.62721	7.60689e-83
Rilpl2	6.6265	3.34929e-23
Chchd1	6.62588	8.35675e-31
Romo1	6.625	1.11539e-05
Lsm4	6.61608	8.21273e-17
Hist1h3i	6.60024	0.00598048
Gzma	6.59502	3.1759e-25
Scimp	6.59294	5.26108e-19
Tnfrsf1b	6.56311	2.45932e-38
Pigr	6.55301	9.26546e-84
Rpp25l	6.52435	1.53619e-14
Prdx5	6.51311	1.33636e-138
Srgn	6.50401	1.0906e-68
Pin4	6.49705	3.9016e-48
Hck	6.46513	4.36984e-40
1700016K19Rik	6.46465	9.64441e-19
Rubcnl	6.4618	3.8925e-08
Sdf2l1	6.44765	6.34994e-29
Gm10053	6.44298	6.95852e-23
Ighv1-53	6.43599	0.00216802
Ier3	6.43429	4.00432e-25
Ppp1r32	6.41805	0.000173979
Sod2	6.41652	1.72315e-121
A630001O12Rik	6.39868	0.000273513
Mrps16	6.39293	1.1902e-31
Ctps	6.37888	2.62468e-98
Hist1h4f	6.37494	3.05745e-09
Ifit2	6.37085	1.24728e-17
Psme2	6.35122	1.00782e-20
Ccrl2	6.3378	2.4439e-66
Uqcr10	6.3316	3.11913e-25
Malt1	6.31678	8.76404e-83
Sftpd	6.3118	1.01514e-119
Rnd1	6.30788	1.63775e-35
Adm	6.30313	2.89781e-44
Alpl	6.25517	4.28114e-21
Ms4a8a	6.25132	2.83144e-17
Mrpl54	6.24683	7.90058e-52
Nnat	6.23886	4.17618e-23
Fam46b	6.23611	4.60882e-07
Rtp4	6.2249	5.10941e-17
Tspo	6.21544	5.41186e-19
Sap30	6.19651	2.40568e-22
Banf1	6.17209	4.39442e-15
Dancr	6.1687	0.00435633
Adora3	6.15142	0.000190131
Ppa1	6.11157	3.00222e-46
Vnn1	6.10966	4.34958e-19
Sln	6.10431	7.09906e-12
Sema7a	6.08348	5.14072e-40
Msrb1	6.08046	1.99723e-65
Psme2b	6.07224	5.46617e-15
F3	6.07168	3.56216e-51
Ifi207	6.06356	9.53562e-29
Nqo1	6.04909	9.44833e-09
Fscn1	6.04709	7.49626e-22
Slfn8	6.0283	1.04606e-16
Slc7a5	6.01792	1.12725e-11
Trbc2	6.01298	7.56378e-19
Cd53	6.01089	1.71303e-60
Gm867	5.99085	2.59995e-10
Scgb1a1	5.97169	3.29413e-62
Fkbp5	5.95346	5.99667e-27
Spaca9	5.95257	0.00383143
Tsku	5.95112	6.44788e-13
H2-T23	5.9402	1.5724e-05
1700024G13Rik	5.9262	0.000112053
C5ar1	5.9193	9.69495e-22
Il12a	5.91222	4.69307e-13
Sec61b	5.90419	2.09571e-37
Gm9843	5.89953	1.88256e-33
Mmp9	5.89668	7.20697e-19
Cox6a1	5.88005	1.37392e-41
Fbp1	5.87823	0.000808449
Ndufa6	5.87821	1.42137e-40
Gm45479	5.87345	4.13753e-05
D8Ertd738e	5.87078	4.02633e-43
Ndufs6	5.86773	1.24952e-14
Ddit4	5.86643	1.29825e-07
Rps27l	5.85655	4.32398e-44
Hmga1	5.85089	9.0201e-25
Lsm5	5.84061	1.10355e-26
Chil1	5.84039	8.64203e-49
Gstp3	5.83329	1.71042e-05
Rnf19b	5.81427	1.12668e-79
Myc	5.79684	9.84199e-14
P2ry13	5.78091	3.69075e-16
AI662270	5.76904	1.79307e-34
Gm29237	5.75099	2.01165e-23
Fam174c	5.74692	1.42894e-14
mt-Co2	5.74489	4.85116e-23
Psma5	5.74105	1.58354e-82
F630028O10Rik	5.74058	8.67068e-30
Abracl	5.73918	9.54157e-30
Gpr132	5.73436	5.40582e-05
U2af1	5.73419	1.78586e-46
Cdc42ep2	5.72922	1.94238e-28
Gm5150	5.72457	9.45606e-07
Gm26917	5.71606	1.40251e-21
Timm8a1	5.71172	4.42102e-30
Pam16	5.69086	6.51228e-05
Snhg6	5.67629	3.03523e-11
Ass1	5.66436	3.0814e-11
Sphk1	5.66109	2.6037e-14
Ltf	5.66014	4.94615e-05
Gadd45a	5.6573	5.68125e-31
Rps15	5.65459	4.11351e-23
Alox5ap	5.65021	6.44257e-57
Pilra	5.64901	5.59128e-28
Oas1b	5.64555	0.0046299
Ctsz	5.63734	2.51571e-117
Misp	5.63158	4.35464e-21
Dok3	5.62623	2.89943e-10
C3ar1	5.62526	1.15059e-15
Myd88	5.61714	7.61495e-63
Spata24	5.6019	6.39409e-10
Mir22hg	5.59951	4.57638e-21
Npm3	5.59479	2.11197e-18
Hist2h2ac	5.59023	3.92956e-25
CAAA01180111.2	5.58916	5.00366e-16
Rpl22l1	5.57701	8.01513e-16
Sod1	5.57225	8.40429e-134
Dynlt1b	5.56606	6.17142e-25
Pcbd1	5.56341	0.00744364
Rsad2	5.56061	1.91715e-05
Gnl3	5.55462	3.91496e-48
Ddt	5.55414	4.35266e-30
Psma6	5.54812	1.95842e-129
Psmb2	5.53573	2.50521e-70
Usp18	5.52994	4.2236e-21
C2cd4b	5.5042	0.000894776
Tmem160	5.50362	6.05834e-06
Nme2	5.48204	9.71938e-83
Sycp2	5.48145	0.0138503
Rnase6	5.48077	4.73118e-16
Adam8	5.47991	1.32642e-13
Atp6v1f	5.47971	1.39274e-18
Ptges	5.4747	6.72798e-31
Pira2	5.47265	3.37965e-20
Cfp	5.46811	4.30267e-13
Eno1b	5.46551	1.46779e-36
Rps19bp1	5.45518	5.88548e-18
C1qbp	5.45011	2.23685e-26
Rhoc	5.44794	5.97944e-48
Pfn1	5.44283	3.51596e-25
Nfkb2	5.43658	2.10519e-38
Cks1b	5.43524	0.000377622
Rpp38	5.43167	2.20263e-07
Mapk13	5.43016	4.1276e-17
Plk3	5.42279	1.63975e-09
Hist1h2bg	5.40973	1.8833e-12
Ankrd66	5.40306	0.00366159
1110038B12Rik	5.38742	3.08971e-09
Pgf	5.38275	1.74671e-08
Mthfd2	5.37435	7.23212e-13
Rpl32	5.36467	2.21611e-65
Psmb10	5.35135	7.6588e-24
Hspb7	5.34881	3.64451e-10
Ndufb9	5.34529	3.38432e-44
Fhl3	5.34521	0.0103554
Rnf125	5.34236	5.96077e-24
Rps29	5.33701	5.30741e-31
Tmem51	5.33678	3.18743e-11
Pifo	5.33272	8.34479e-09
Hint1	5.32502	1.59217e-115
Mx2	5.31968	2.70386e-10
Nfil3	5.31819	4.42859e-24
Uqcr11	5.31747	5.61503e-39
Tlr13	5.30044	4.4516e-27
Sntn	5.29705	2.47012e-22
Cox7a1	5.28517	0.00994527
Mmp3	5.27165	9.12836e-22
Ndufaf2	5.26216	2.54525e-14
Rps23	5.25881	3.19818e-25
Fbp2	5.24036	2.93074e-20
Casp1	5.22793	1.77061e-18
Tnfrsf14	5.22298	1.40888e-16
2010016I18Rik	5.21595	3.15999e-08
Snhg3	5.20464	2.22465e-14
Zeb2os	5.19092	2.43766e-08
Hist1h4b	5.18171	6.61859e-05
Selenbp2	5.17906	4.52893e-18
Rps27rt	5.17688	3.56414e-07
Ifi30	5.16773	5.17275e-55
Cd68	5.16329	2.62234e-40
1110038F14Rik	5.15738	3.47452e-29
Srm	5.15657	4.21193e-13
Gm10557	5.15057	1.42436e-28
Hoatz	5.14092	0.000703852
Trac	5.13943	1.53111e-05
Nupr1	5.13878	2.47126e-93
Gpr18	5.13741	9.50583e-11
Ftl1-ps1	5.13411	0.0224949
Sh3bgrl3	5.12416	2.35703e-24
Grina	5.12243	2.33608e-43
B9d2	5.10734	4.27308e-07
Rpl8	5.09918	1.53697e-38
Gstp1	5.08144	1.21795e-35
Gsta4	5.08041	2.03116e-54
Lcp2	5.07568	4.25433e-30
Tnfrsf11b	5.06873	6.09691e-11
Bid	5.06409	9.85512e-06
Slc28a2	5.06271	3.57767e-05
Kcne4	5.05902	1.75621e-10
AU020206	5.05361	4.72255e-17
Tctex1d4	5.04679	0.00225571
Rpl27	5.02833	9.59635e-08
Mea1	5.02439	3.36297e-39
Rpl23a	5.01889	2.01527e-32
Vcpkmt	5.01557	2.83186e-12
Nfkbib	5.01207	6.8821e-14
Cox6a2	5.00544	5.99693e-14
Bloc1s2	4.99786	2.14925e-21
1700028P14Rik	4.99705	0.00560541
Klrc1	4.99521	0.0127568
Psmb1	4.98196	1.45488e-67
Lilra6	4.97408	3.65974e-22
Cmss1	4.97192	0.000805635
Wdr74	4.96914	9.07882e-17
Gar1	4.96231	0.00295317
Micos13	4.96202	1.40463e-22
Nudt8	4.95698	0.046645
Nudt8_1	4.95698	0.046645
Clec4n	4.95628	4.73705e-13
Ppil6	4.95116	1.21211e-07
Mien1	4.94853	2.65862e-14
Slc39a4	4.94355	1.75649e-35
Gimap7	4.93859	0.00173089
Fgr	4.93598	4.97462e-26
6820408C15Rik	4.93533	1.69342e-05
Mrps21	4.93272	3.82301e-40
Sap18b	4.92051	1.21305e-89
Clec4a3	4.91158	4.20549e-29
Dynlt1f	4.90752	1.2568e-22
Phf5a	4.90094	4.90725e-28
Cdkn1a	4.89458	9.42463e-13
Cotl1	4.88111	9.17557e-51
Ndufb3	4.87401	7.25287e-11
Lpxn	4.87196	2.14724e-07
Psmb4	4.8679	1.66374e-41
Med30	4.86292	3.57748e-28
Oasl2	4.86167	1.40078e-07
Tuba1c	4.85533	2.03421e-24
Tspan4	4.85481	2.42353e-15
Spi1	4.8527	1.60809e-23
Metrnl	4.84424	4.34176e-11
S100a6	4.84297	9.19779e-96
Ndufaf8	4.83785	7.18481e-07
Cox14	4.82812	1.0752e-17
Sfn	4.82407	2.23431e-07
Stap2	4.82339	1.24645e-21
Hist1h4h	4.81986	1.62725e-09
Pym1	4.80432	1.1097e-16
Litaf	4.80339	3.28423e-69
Lamtor5	4.80191	1.07546e-29
Tcap	4.79716	0.00384487
Relb	4.79297	1.78355e-18
Hist2h2bb	4.79205	7.26768e-05
Rpl24	4.79124	4.27033e-64
Ly86	4.78652	1.28574e-11
Mrpl55	4.78623	7.08275e-16
Med11	4.77916	6.22109e-16
Tapbpl	4.77618	1.01627e-26
Atp6v1g1	4.77574	1.19396e-38
Tfpi2	4.77417	0.0140769
Plaur	4.77236	1.06002e-28
P2ry2	4.7651	4.72565e-13
Rpl37	4.74934	3.27609e-39
Bhlhe40	4.74527	1.93129e-47
Ccr7	4.74392	4.95699e-07
Ly6c1	4.7318	2.23592e-27
S100a13	4.72011	2.09851e-40
Cox5b	4.71335	2.42731e-05
Hist1h4n	4.71258	3.33056e-13
Efhd2	4.71125	5.45995e-48
Trbc1	4.70615	7.69905e-07
Mrpl41	4.70146	1.05984e-20
Fam162a	4.69922	3.0283e-26
Zbtb16	4.69429	1.90728e-15
Apex1	4.69083	1.31909e-22
Trim30b	4.68749	0.0148501
Fam166c	4.68626	0.00514385
Ncf1	4.68568	2.85231e-47
Mcemp1	4.6795	7.53214e-24
Rps3a1	4.67621	5.60028e-127
Nudt2	4.67095	3.93588e-14
Dok2	4.66437	0.000524522
Dhrs9	4.66225	9.21757e-11
Sertad1	4.65758	2.61638e-18
Tmem203	4.65347	0.00686912
Ttc36	4.65156	0.000467606
Emp3	4.64885	5.64904e-32
Nfkbiz	4.63794	2.6872e-41
Gm5431	4.62945	0.0019545
Cuta	4.62765	1.94313e-26
Mrps18c	4.62222	4.86813e-34
Mtln	4.61983	1.40006e-20
Gm15501	4.61177	2.2845e-06
Selenbp1	4.61121	3.73816e-50
Pop7	4.60353	2.78371e-10
Tbca	4.60102	4.63345e-44
Vasp	4.59887	4.67868e-93
Gtf2f2	4.59876	4.17448e-22
Sult1a1	4.59606	1.55661e-31
Cd48	4.59051	2.91249e-18
Thoc7	4.58939	1.0666e-28
Acyp2	4.5873	1.03798e-26
Ndufs5	4.58308	8.97181e-24
Rps2	4.582	7.38958e-07
1700007K13Rik	4.57142	1.2722e-13
Gm2427	4.57127	0.00010296
Rpl17	4.57053	7.01748e-18
Wdr55	4.56168	8.47634e-14
Fst	4.56068	0.000272873
Rpl19	4.55585	5.55085e-32
Ffar4	4.54964	8.7274e-06
Higd2a	4.54955	4.78297e-22
Tacstd2	4.54114	2.9404e-35
Ubtd1	4.54105	1.50361e-05
Lpcat2	4.541	3.81742e-15
Snhg12	4.53817	1.16368e-15
Mrps12	4.53694	4.27192e-14
Cebpd	4.5284	2.34393e-18
Wdr83os	4.52793	1.44509e-15
Nxt1	4.52435	5.32851e-12
Magohb	4.52137	2.60352e-11
Epsti1	4.51532	3.06145e-05
Ccdc88b	4.50868	1.90827e-15
Tceal9	4.50538	1.45897e-53
Rhog	4.49914	1.04934e-31
A2ml1	4.49263	3.60375e-05
Pgam2	4.48774	0.00128185
Clca3a1	4.48644	0.00238761
Gsdmd	4.48611	2.29601e-12
Mrpl27	4.48534	1.10692e-18
Hist1h4c	4.48414	0.0336497
Creld2	4.47208	3.24309e-44
Pim3	4.47177	1.20678e-16
Mcub	4.47115	9.11015e-06
Rac2	4.47102	1.45213e-32
2700062C07Rik	4.46723	3.62267e-11
Ripk3	4.46335	3.98819e-06
Pno1	4.46008	3.66013e-33
Gm20417	4.45919	1.05359e-06
Psmg2	4.44965	1.48e-13
Cxcl16	4.44598	6.81441e-48
Gm17066	4.442	1.15693e-08
Ndufa8	4.43752	2.15028e-20
Bex3	4.43656	5.20728e-25
Tmem261	4.43221	1.23464e-20
Pcbd2	4.4266	0.000115402
Adora2b	4.42641	1.37597e-09
Cmc1	4.42515	1.07529e-18
Mrpl16	4.42009	1.46719e-23
Rps24	4.41859	8.02205e-26
Imp3	4.41678	3.61056e-34
Birc3	4.40983	1.62942e-47
Fcf1	4.39707	1.43694e-22
Cdkn2d	4.38406	2.93017e-06
Fam96b	4.37902	7.56151e-18
Lacc1	4.37841	6.76349e-16
Cox6b1	4.37521	4.81008e-26
Neurl3	4.37126	1.18786e-06
Erdr1	4.36814	8.39506e-26
Vav1	4.36223	1.14698e-21
Rpf2	4.35331	1.05574e-15
Uqcrb	4.35214	3.67232e-19
Ubxn1	4.34659	5.34735e-41
Elf3	4.34227	4.52631e-24
Klhl6	4.33362	3.14399e-20
Ncr1	4.32876	1.47751e-08
Coa6	4.32361	1.27786e-09
Fbl	4.31682	2.01559e-19
Crlf2	4.31079	0.00323185
Ndufc2	4.31075	5.1159e-34
Polr2d	4.30945	6.10029e-18
Cox7a2	4.30165	1.35596e-28
Adora2a	4.29606	0.00601552
Fcgr1	4.29165	5.73537e-11
H2-T-ps	4.28571	2.09983e-11
Gch1	4.28406	1.36947e-15
Tmed9	4.27763	9.39199e-50
Card19	4.27162	1.43364e-18
Bin3	4.26621	3.44416e-18
Cd33	4.26198	6.27929e-22
Slc2a1	4.26112	3.89144e-14
Pfdn1	4.2609	4.14401e-35
Ifi35	4.25944	1.07391e-32
Gpx1	4.24666	2.24301e-14
Atp5l	4.24627	1.26249e-34
Ifi209	4.2425	4.63064e-13
Ccdc58	4.23883	1.8717e-05
Csf2rb	4.22955	4.67688e-38
G530011O06Rik	4.22868	0.0498821
Irf1	4.22718	6.27057e-10
Psmd10	4.22636	1.48056e-25
Alox15	4.22008	0.0445197
Ccdc113	4.21437	4.69041e-18
Polr2h	4.20739	1.23983e-09
Rgs1	4.20003	1.99384e-06
Ccpg1os	4.18792	2.11457e-14
Lgals3bp	4.18115	5.78351e-16
Pmaip1	4.17934	1.46206e-17
S100a14	4.17903	5.58065e-10
Csf2ra	4.17877	1.53647e-21
Tmem258	4.17771	6.84938e-23
mt-Co3	4.17308	1.40145e-30
Tomm5	4.17214	1.95497e-21
Ccdc85b	4.16977	9.11597e-06
Ostc	4.1683	2.06137e-43
Arf5	4.16479	2.41553e-15
Psmg1	4.16235	4.9304e-10
Bst1	4.16187	1.50911e-11
Tbcc	4.1466	7.18121e-11
Plek	4.14526	4.81302e-38
Mrpl2	4.13809	5.30803e-22
Hba-a2	4.13744	0.0135544
Fam122a	4.13438	0.000249286
Pcgf5	4.13057	9.28506e-18
Tsta3	4.1197	0.000217977
Mrpl43	4.11788	5.08036e-14
Ccdc122	4.11655	1.02053e-06
Bax	4.11337	4.52898e-09
Anxa8	4.11011	9.289e-13
Hist1h2bl	4.09689	9.79296e-07
Rpl36al	4.094	1.0016e-39
Selplg	4.08784	2.20119e-14
Apip	4.08135	4.20035e-11
Rnasek	4.07949	1.39482e-16
Mcts2	4.07789	1.09043e-07
Znrd1	4.07735	4.29812e-18
Zfp593	4.0763	0.0169099
Dhx58	4.07395	2.4967e-11
Agr3	4.07247	9.22434e-06
2200002D01Rik	4.06778	3.12244e-13
Klrd1	4.06514	0.00139608
Mrpl36	4.06107	1.6332e-07
Osr1	4.05862	9.63397e-12
Mxd1	4.05378	2.11683e-28
Irf5	4.05112	9.05766e-16
Pinx1	4.04968	1.23618e-17
Rrs1	4.04415	1.48542e-06
Tomm22	4.03784	9.29351e-19
Selenow	4.03656	9.26354e-30
Hist1h4a	4.02605	1.54091e-06
Gtf2f1	4.02514	5.62084e-31
Sem1	4.01953	2.95614e-23
Exosc3	4.01792	5.91081e-22
Psmb8	4.0171	1.76314e-09
Themis2	4.0121	5.25391e-20
Enc1	4.01191	4.97465e-26
Tmem147	4.011	7.81812e-11
Nr4a1	4.00299	4.14441e-13
Fdx1l	4.00262	7.13245e-12
Ptpn6	4.00254	2.59933e-23
Tekt4	4.00203	6.28916e-07
Ftl1	3.99698	5.70797e-22
Tmsb10	3.99663	1.31559e-93
Gm20257	3.9917	0.00119864
Naa38	3.98827	7.14673e-20
Atf4	3.98227	3.73621e-71
Daxx	3.96835	7.0885e-22
Il18rap	3.96699	6.46391e-14
Nod2	3.95901	0.000163339
C1qb	3.9582	1.50788e-05
Rpp30	3.95247	1.04658e-15
Kcnrg	3.9493	0.00615596
Emc4	3.94008	3.23802e-13
Ier2	3.93579	4.8718e-12
S100a1	3.93515	2.09882e-23
mt-Atp6	3.93475	3.3723e-17
Tnfaip8l2	3.9223	3.32211e-08
mt-Nd1	3.92201	1.6725e-26
H2-M3	3.91865	1.85791e-11
Nr4a3	3.91482	0.0020796
Dctn3	3.91462	2.37053e-18
Bvht	3.91461	4.63489e-15
Supt4a	3.90869	1.57254e-11
Ngdn	3.90739	4.13239e-22
Serpina3c	3.9066	0.0115035
Snrnp35	3.90582	1.27834e-05
Rps21	3.89375	1.72757e-07
Tmem14c	3.88561	8.78854e-23
Ndufb1-ps	3.88347	3.00137e-21
Slc39a14	3.8788	3.3113e-18
Slc9a3r1	3.8736	7.93048e-26
Il34	3.86818	0.000850754
Pold4	3.86475	2.94797e-22
Klra2	3.85941	4.1396e-10
Pdpn	3.85374	7.37637e-42
Dcaf13	3.85338	1.04305e-30
Ndufa5	3.85144	2.1409e-35
Psmc5	3.84926	2.08896e-36
Smim12	3.84864	2.5343e-18
Tnfrsf26	3.84655	0.000306864
Prelid1	3.84427	4.05679e-29
Il2rb	3.84015	2.01463e-08
Iglc2	3.83816	2.11354e-06
Ak2	3.83641	2.27498e-23
Hspb1	3.83332	8.48777e-16
Il10ra	3.8318	1.32254e-10
Ubald2	3.83111	2.38818e-25
Chmp2a	3.83087	7.36702e-36
Pfdn6	3.82792	1.83844e-19
Sdc4	3.82488	9.1492e-34
Tatdn1	3.82472	1.75744e-07
Nr2c2ap	3.82309	0.00011362
Grrp1	3.82304	0.000456591
Polr2g	3.81808	5.05765e-19
Gm16136	3.81804	0.00153085
Psme1	3.81708	4.41911e-18
Timm13	3.81655	8.23769e-06
Rpl41	3.80253	1.26666e-45
Hspe1	3.8011	2.12444e-25
Tmem176b	3.80024	6.49749e-41
Pik3ap1	3.79929	1.52902e-15
Nubp2	3.79753	1.21167e-09
Cyc1	3.79737	8.41513e-22
Ranbp1	3.79342	5.1966e-36
Cox7c	3.7918	1.01179e-19
Coa3	3.7916	8.94662e-08
Brms1	3.78863	3.66332e-11
Fabp3	3.78024	0.000139711
Tbcb	3.77385	5.25989e-18
Ndufs8	3.7735	4.88431e-17
Slc25a5	3.7713	1.88227e-37
Uqcc2	3.76626	9.66182e-16
Acot13	3.76391	7.6783e-16
1810009A15Rik	3.76115	6.34896e-14
Rps11	3.75942	2.97682e-10
Ms4a4d	3.75788	7.05037e-23
Avpi1	3.7511	4.55652e-09
Phgdh	3.74087	1.26689e-06
Eef1akmt1	3.73876	0.000129193
Trappc1	3.73826	2.71986e-14
Aprt	3.73146	5.19553e-11
Mat1a	3.73115	6.37581e-10
Was	3.73038	1.00254e-12
Chmp4b	3.72829	2.70095e-25
Uqcrfs1	3.72659	1.15277e-32
Prelid3b	3.72005	5.71069e-21
C1qa	3.71458	1.10924e-12
Gm15922	3.71407	4.08502e-14
B230307C23Rik	3.71003	4.83809e-07
Lyve1	3.70291	2.13832e-21
Rplp0	3.69819	1.47133e-28
Ccdc94	3.69062	2.57286e-10
Gm10282	3.68786	4.94419e-26
Fam96a	3.67692	3.08609e-28
Apoo	3.67647	6.03311e-06
Psmd7	3.67377	1.54149e-19
Rpl10-ps3	3.67331	0.0386312
Mrpl53	3.66777	2.58027e-07
Tfpt	3.6662	2.42967e-09
Idnk	3.66249	3.44153e-10
Srfbp1	3.66036	4.64207e-13
Uqcc3	3.65954	1.70072e-13
2310030G06Rik	3.6563	7.09382e-10
Sephs2	3.65363	1.01425e-19
Arl6ip5	3.64646	8.54766e-20
Nmi	3.64528	5.20147e-18
BC031181	3.64032	1.66703e-31
Tmem126a	3.62135	8.16905e-08
Nuak2	3.61631	1.07819e-05
Inhbb	3.6163	1.0925e-14
S100a10	3.61086	1.99292e-21
Ndufa12	3.60804	7.02214e-22
Pawr	3.60702	5.25752e-24
Rps28	3.6065	1.56233e-22
Ccdc78	3.602	1.47443e-05
Hnrnpa1	3.59996	2.00514e-42
Nme5	3.59274	1.68867e-09
Lamtor4	3.59095	4.3793e-10
Selenok	3.58887	5.44443e-27
Dnajc17	3.58867	7.27482e-05
Rrad	3.58601	0.0128936
Snrpe	3.58325	9.28515e-15
Sema6b	3.58074	0.00141312
Prdx3	3.58034	4.53745e-23
Clu	3.58019	1.07423e-23
Mrpl40	3.57399	4.77659e-18
Thoc6	3.57087	0.000430016
Trmt112	3.57011	1.85872e-21
Arhgdib	3.56899	1.28389e-17
Ppp1r3d	3.56453	0.00390397
Lsm3	3.5621	2.51547e-14
Nenf	3.56162	1.30294e-13
Cdkn2b	3.56032	4.08809e-25
Jaml	3.55877	1.79022e-09
Svbp	3.55855	0.0102682
Gsto1	3.55732	2.34605e-27
Gpsm3	3.55677	2.04004e-07
Atp5mpl	3.55258	3.20415e-16
Rps16	3.5497	1.88495e-16
Cetn3	3.54914	1.36207e-30
Nop10	3.54081	4.55216e-21
Immp1l	3.52628	2.79254e-09
Edf1	3.51555	2.80766e-20
Mvp	3.50377	7.74451e-36
Csf2rb2	3.49794	9.51289e-10
Nsmce1	3.49751	1.17965e-22
Brk1	3.49677	6.51087e-24
Tsr3	3.49537	5.80039e-10
Srp9	3.49449	6.50161e-13
Isg20	3.49283	1.20106e-13
Polr2i	3.48747	6.30988e-09
Sdhd	3.4837	3.03796e-22
Ctss	3.48237	2.05368e-31
Pgk1	3.47733	3.39998e-36
1810037I17Rik	3.47553	4.74146e-16
3110040N11Rik	3.47227	3.2875e-06
C1ra	3.4705	1.85991e-19
Znhit2	3.4679	0.0264473
Mrpl22	3.46023	4.70165e-08
Rnf113a2	3.45864	2.7397e-13
Vapa	3.45797	7.63639e-30
Gpatch4	3.4576	0.0179965
Sox2	3.45697	4.34376e-07
Timm23	3.45381	1.6197e-24
Emc2	3.45334	1.62361e-24
Pigf	3.4533	6.82093e-06
Clpp	3.45041	1.15408e-12
Tap2	3.44452	3.50142e-09
Rras	3.44422	8.22813e-08
Nop16	3.43564	1.10368e-09
Serpina1b	3.43529	2.95748e-05
Lamtor1	3.43429	2.76691e-18
Gm21811	3.43225	0.00123286
Vps25	3.43064	4.99859e-05
Ap4s1	3.43001	3.004e-10
Bola2	3.41998	8.85445e-09
Dtwd1	3.41793	0.00654
Asns	3.41549	2.40859e-14
AI413582	3.41195	0.00346888
Mrpl34	3.41066	0.0273577
Ogfr	3.40454	5.17811e-22
Pigyl	3.40134	4.93916e-11
Prr15	3.39996	0.000312749
Ndufb11	3.39986	6.61082e-16
Cfap298	3.39921	1.05622e-29
Ift27	3.39812	0.0256803
Havcr2	3.3977	1.05592e-11
Lad1	3.397	0.00725953
Cyp1b1	3.39443	0.0219613
Ccdc190	3.39436	2.15517e-12
Cfdp1	3.39322	1.02914e-29
A4galt	3.39099	4.34252e-11
Slc15a3	3.38975	7.69732e-07
4930486L24Rik	3.38629	0.00056199
Slc10a6	3.38359	5.49145e-09
Rpl35	3.3819	5.85888e-23
Emilin2	3.38175	7.20832e-15
Nt5c	3.37891	1.65467e-11
Fam216a	3.37603	6.28556e-13
Pcna-ps2	3.37458	3.28405e-13
Commd5	3.37423	3.28239e-07
Smdt1	3.37357	3.61763e-17
Rbm3	3.37341	1.30961e-15
Polr2j	3.37216	2.29621e-14
Ndufa3	3.37133	3.8608e-09
Tm2d1	3.37088	1.57209e-15
Rraga	3.36597	7.22255e-06
Slc39a1	3.36034	5.4934e-31
Dok1	3.36014	1.7354e-05
Evi2a	3.35931	4.25316e-13
Fibp	3.35806	6.36377e-10
Mettl1	3.35446	0.00179908
Angptl4	3.34544	3.60799e-09
Emg1	3.34134	3.15947e-19
Ripk2	3.3359	1.80414e-13
Cox20	3.33479	6.41996e-08
Glipr1	3.3343	2.79211e-08
Rrp36	3.32812	8.45471e-14
Snhg5	3.32675	2.45017e-10
Commd6	3.3263	2.84996e-07
H2afz	3.32457	8.48878e-30
Rps27	3.32326	1.80799e-12
Krtcap2	3.32216	1.73926e-23
Mrpl20	3.31757	4.44632e-07
Evi2b	3.3154	4.08814e-14
mt-Nd2	3.31248	2.8764e-11
Ggct	3.31169	0.00552606
Mrps6	3.31035	4.06286e-05
Tomm6	3.30801	2.46939e-11
1810055G02Rik	3.29863	4.40027e-11
H2-K1	3.29454	2.15043e-06
Tmprss4	3.29338	0.00349221
Ap3s1	3.29095	2.87013e-17
Adprh	3.28806	3.32082e-10
Fosl1	3.2877	9.36379e-05
Hprt	3.28537	1.90877e-31
Trim34b	3.27538	1.63943e-05
Rtca	3.27415	6.81657e-09
Apoa1bp	3.27347	4.0439e-13
Psmc6	3.27234	1.64608e-28
Sarnp	3.27192	6.27561e-18
Lyrm2	3.26951	9.24538e-10
Abt1	3.26154	4.29894e-08
Trim30a	3.25974	3.11207e-15
Jagn1	3.25964	8.35964e-06
Tnfrsf1a	3.25568	3.57753e-28
Arpc2	3.2545	1.20083e-21
Emc6	3.25294	9.62131e-18
Mrpl14	3.25134	1.66196e-06
Abcb1b	3.25018	0.00872183
Slc31a2	3.24946	4.20603e-13
Coq10b	3.24931	4.38741e-11
H2-Q4	3.24927	1.95333e-09
Rps6	3.24597	6.30112e-26
Pgam1	3.24435	7.17812e-25
Glipr2	3.24299	2.08574e-25
Lsm10	3.24297	0.0212982
Esd	3.24221	9.00703e-19
Clec2d	3.24075	4.67615e-27
Ctla2b	3.22754	4.02621e-17
Ptpn2	3.2244	2.42721e-26
Bloc1s4	3.22293	0.00116996
Ap2s1	3.21838	3.531e-08
Rpl31	3.21502	7.35295e-14
Uqcrq	3.20993	6.35111e-08
Ccdc25	3.20961	1.19262e-18
Dpy30	3.20908	2.4229e-14
Otulin	3.20759	2.22362e-09
Mb	3.20073	0.029863
Fam195b	3.19963	1.71176e-10
Psenen	3.19848	3.08951e-16
Nipsnap3b	3.19681	4.18339e-06
Arl3	3.19593	2.3961e-14
Noc4l	3.19563	0.000149263
Itih4	3.19387	2.34475e-25
Slc5a1	3.18641	0.0276827
Adgre4	3.18526	2.2821e-06
Fra10ac1	3.18436	7.77961e-06
Ndufa4	3.17755	2.83058e-13
Snrpd2	3.17432	4.59154e-08
Prkcdbp	3.17415	2.15632e-12
Tma7	3.17294	1.99683e-13
Tlr6	3.17259	0.0174729
Katna1	3.16951	1.47543e-17
Lgals3	3.16812	1.42326e-17
Plp2	3.16367	4.26074e-15
Uba52	3.16172	1.40111e-15
Anp32b	3.16042	6.5913e-07
Sec13	3.15684	8.20043e-26
Tmem60	3.15462	0.000285671
Cisd1	3.15353	2.22988e-08
Ccdc12	3.15185	5.66222e-11
Rps17	3.14903	5.03476e-19
E130102H24Rik	3.14772	0.00057081
Id1	3.14393	4.35871e-14
Spint2	3.13576	3.57337e-21
Pycrl	3.13129	0.012148
Tmem192	3.12957	0.00203464
mt-Cytb	3.12919	3.6729e-07
Apobec1	3.12213	1.24712e-06
Mrps34	3.12091	0.00528869
Fstl3	3.12053	1.04956e-13
Rps26	3.11822	9.00454e-14
Rbmxl1	3.11632	2.6914e-18
Krt18	3.11056	7.37056e-26
Spcs1	3.10994	1.06942e-10
Med29	3.10818	5.75801e-08
Il2rg	3.09763	2.53645e-08
Elof1	3.09408	1.24873e-10
BC023719	3.09287	7.10473e-05
Cdk2ap2	3.0927	2.71349e-06
Ppan	3.092	6.80484e-05
Rpl7a	3.09191	1.5931e-32
Cd74	3.08913	2.68508e-22
Pik3r5	3.08835	7.65798e-11
Cdc34	3.08145	2.85757e-09
Pdhb	3.07877	7.95033e-22
Dcxr	3.07816	3.3457e-08
Rbis	3.07816	7.69096e-20
Faim	3.07005	2.31002e-09
Mrpl46	3.06862	1.45544e-07
Clns1a	3.06771	3.87913e-20
Gsr	3.06224	1.66338e-28
Manbal	3.05807	0.000261916
Prr13	3.05707	2.66533e-16
Ccdc181	3.0569	1.054e-17
C1s2	3.05257	0.00757939
Mphosph6	3.0458	1.38421e-06
Mrps18b	3.04517	2.27793e-05
Eif5a	3.04451	7.12655e-27
Cmpk2	3.04449	8.19796e-05
Gabarap	3.04335	2.57022e-28
Tekt1	3.04309	2.22196e-05
Crcp	3.03994	1.30829e-10
Srp14	3.03971	1.90263e-29
Crb3	3.03862	9.64577e-07
Bud31	3.03795	2.82419e-22
Hn1l	3.03221	5.52611e-12
Memo1	3.03109	2.02379e-18
Samm50	3.027	2.66719e-14
Cpne2	3.02595	0.000468882
Rpl23	3.02445	1.49267e-29
Txndc17	3.02086	7.99403e-17
Lrrc59	3.0204	1.74216e-25
Cmbl	3.01534	2.07129e-06
Med4	3.01473	4.08334e-13
Csf1	3.01347	9.47455e-15
Rsl1	3.01266	0.0331211
Ormdl2	3.01066	1.83546e-07
Rnaset2b	3.00986	9.50787e-12
Zfp1	3.00465	6.34452e-05
Ccs	3.00337	9.79156e-05
Snhg1	3.00179	5.38223e-09
Clic1	3.00034	1.05539e-25
Kdelr2	3.00013	1.2128e-07
Nutf2-ps1	2.99996	0.0083304
Coro1a	2.99856	5.58449e-15
Taldo1	2.99766	1.54584e-20
Rsph1	2.99644	0.000249514
Gmfg	2.99441	1.00831e-15
H2-DMb1	2.99385	0.000125246
Selenos	2.99282	2.01493e-19
Bcl10	2.98537	1.95786e-15
Mapkapk2	2.98435	1.24906e-20
Arl6ip4	2.98407	4.51565e-12
Il15ra	2.98287	0.00149606
Ndfip1	2.98165	9.06657e-22
Utp3	2.97705	1.83486e-13
Med6	2.97604	9.74736e-15
Calm2	2.9755	5.92845e-37
Adgre1	2.96995	6.4497e-13
Spsb1	2.96439	0.0017881
Nudc	2.96179	3.65205e-27
Kti12	2.95834	3.96999e-05
Pcbp1	2.95822	6.47556e-10
Srxn1	2.95546	1.88012e-08
Rhou	2.95252	8.1597e-05
Ccr5	2.95146	1.13543e-06
Mlf1	2.94846	3.15384e-05
Psmc4	2.94833	1.27281e-19
Gng10	2.94557	2.9841e-11
Prss23	2.94433	7.54538e-20
Mtres1	2.94238	6.30352e-07
Itga7	2.94196	2.59121e-07
Capg	2.93956	1.22156e-12
Ppie	2.93868	0.00019463
Clip4	2.93858	2.37563e-11
Btf3	2.93714	3.54333e-27
Zfp429	2.93712	0.000794508
Hist1h1e	2.93284	3.03306e-06
Mcts1	2.92868	0.000418271
Mvd	2.92861	0.000171559
Ctla2a	2.92846	3.19668e-17
Fkbpl	2.92287	0.000298971
Mrpl28	2.92106	0.0264039
Rwdd1	2.91808	4.16877e-15
Dynlrb1	2.91762	8.86361e-08
Bccip	2.91619	2.14235e-14
Haus7	2.91539	3.31795e-06
Exosc1	2.91507	1.36225e-08
Ccdc124	2.91459	0.00583369
Tmem128	2.91243	8.33359e-08
Phpt1	2.91109	0.000442002
Hk2	2.91086	1.01089e-05
Nifk	2.91043	5.28582e-15
Hscb	2.90816	0.0190919
Bak1	2.90784	2.48545e-07
Upk1b	2.90745	0.000183536
Gimap9	2.90529	1.94112e-12
Psma1	2.90514	3.89781e-22
Ehd1	2.90069	2.0854e-23
Mfsd5	2.90006	1.68987e-08
Eci1	2.89688	7.9419e-06
Epcam	2.8955	2.929e-16
Clec4a2	2.89533	9.75802e-05
Kars	2.8904	1.67681e-17
C3	2.88943	6.52759e-12
Srsf9	2.88446	3.50789e-09
Tubb2a	2.88005	6.53058e-17
Ndufb10	2.87944	2.62147e-16
Mitd1	2.87894	4.58269e-11
Mrto4	2.87871	0.0162476
Il13ra1	2.87037	1.98031e-20
Nampt	2.8663	1.3167e-21
Abhd17c	2.86627	2.00657e-14
Mmp14	2.86619	3.90027e-12
Sar1b	2.86566	1.20671e-11
Rps12	2.8646	1.93745e-07
Asna1	2.86382	1.07352e-12
Rab4b	2.86113	0.00429379
Drap1	2.85947	7.86384e-06
Calml4	2.85828	0.00145503
Ndufs4	2.85786	2.21082e-18
Tmed1	2.85469	0.00408246
Syngr2	2.85014	1.51062e-17
Pold2	2.84875	0.0197581
Plscr1	2.83894	1.35262e-11
Nudt16l1	2.82849	0.00716125
Rce1	2.82751	0.0136837
Ndufaf5	2.82682	0.000354253
Pfkfb3	2.82546	2.43372e-10
Mgst1	2.82114	1.61815e-09
Lsm7	2.8179	0.0265894
Yif1a	2.81789	0.00029693
Tapbp	2.8159	1.39171e-11
Sema4d	2.8153	3.80959e-06
Rnf126	2.81481	0.00010063
Fgl2	2.8143	4.06587e-12
Enkur	2.8134	3.15702e-05
March5	2.81258	4.65207e-18
Psmc1	2.81164	7.05152e-21
Gapdh	2.80699	5.71873e-09
Apobr	2.80656	2.09716e-06
Creb3l1	2.80569	8.73298e-08
F7	2.80447	3.4528e-06
Map3k6	2.80428	0.00121491
Mrps36	2.80339	2.63211e-09
Clta	2.80216	3.44684e-30
Arl6	2.80065	1.38181e-05
Lysmd2	2.79961	3.26901e-12
Eif3h	2.79334	6.67723e-12
Hpcal1	2.79144	3.66851e-12
Ruvbl1	2.79027	2.60029e-14
G0s2	2.78656	2.85595e-14
Chac2	2.78349	8.30398e-08
Ppp3cc	2.78341	0.00689133
Il7r	2.78216	6.55757e-07
Snx7	2.78202	7.39137e-17
Bola1	2.78136	0.0178995
Tst	2.77906	0.000182562
Eola1	2.77749	0.000102454
Procr	2.77637	4.98027e-06
Ebag9	2.77286	5.08937e-08
Got1	2.77124	8.03521e-07
Cd300c2	2.77089	0.000204905
Cox7b	2.76629	7.64165e-06
Thyn1	2.76566	0.000107193
Lgals9	2.76457	1.63503e-06
Cldn7	2.76378	0.000429385
Parp9	2.76361	1.35938e-07
Cwc15	2.75868	4.29799e-24
Eif1a	2.75495	3.08098e-20
Eif2b2	2.75362	6.09218e-07
Eif3e	2.75251	7.62675e-20
Map3k8	2.75186	5.93474e-09
Rhob	2.75127	5.13579e-22
Alg3	2.75046	0.0224462
Rpl39	2.75016	3.13503e-12
Copz1	2.74902	4.83401e-14
Rnf7	2.74455	1.40232e-08
Snrpa	2.74433	1.18169e-11
Psmb6	2.74263	7.71547e-12
Ran	2.7384	1.18193e-18
Prf1	2.73788	0.0473322
Plpp1	2.73319	8.66183e-16
Mrps27	2.72761	0.0317063
Mrps23	2.72345	5.05394e-08
Aimp1	2.72159	2.51167e-13
Slc25a28	2.71929	2.59192e-06
I830077J02Rik	2.71819	0.00429772
Tomm7	2.71488	2.80032e-07
Tmem252	2.71398	0.0129202
Tmem243	2.71288	7.0523e-10
Ndufa13	2.70902	3.84578e-17
Pfdn2	2.70819	0.00215157
Arf6	2.7069	3.07453e-19
Pus1	2.70603	0.0444172
Gins4	2.70223	8.93408e-09
Fam216b	2.70103	1.99936e-05
Rps27a	2.7	3.85604e-21
Dhrs4	2.7	3.42924e-08
Prps1	2.69496	6.93363e-07
0610040J01Rik	2.69371	0.00378144
Bop1	2.69367	1.38848e-06
Rab5c	2.69027	2.37585e-26
Olr1	2.69008	1.61804e-06
Nop2	2.68757	0.00010637
Acadl	2.68749	4.20528e-14
Id2	2.68566	9.07322e-10
Gtf2b	2.6848	3.53051e-18
Lamtor2	2.68365	0.000156527
Edn1	2.67654	5.87068e-18
Icam1	2.67569	4.01474e-32
Bri3	2.67176	0.000115892
Dcps	2.67172	0.00114159
Casp7	2.67116	2.67413e-07
Atp5j2	2.66867	3.711e-09
Ccdc86	2.66568	0.0456536
Cd40	2.66496	5.17265e-09
Rtraf	2.66349	1.09888e-21
Rpl28	2.66047	1.27295e-11
Eif1b	2.65929	1.23391e-08
Smim11	2.65913	6.05397e-06
Mmadhc	2.65835	2.14753e-07
Vamp8	2.65699	3.04427e-22
Timm21	2.65615	9.54577e-05
Sfr1	2.65512	4.00424e-19
Tmed3	2.6551	2.42493e-10
Etfb	2.65315	2.52394e-19
H2-D1	2.65101	2.94635e-09
Tgif1	2.64604	7.47801e-05
C1s1	2.64341	3.61735e-09
Rpl37a	2.64296	6.48239e-06
Rplp2	2.63886	1.24134e-10
Fam241a	2.63737	1.43855e-06
Gpx8	2.63626	2.99009e-13
Hars	2.63196	1.87123e-12
Tagap	2.63192	0.0385765
Trim13	2.63068	0.00804089
Ube2g2	2.62903	0.013571
Sap30l	2.62889	3.33188e-05
Spag7	2.62825	2.19896e-12
Polr3d	2.62783	3.17082e-05
Slc7a7	2.62356	0.00211264
Akip1	2.62211	2.88891e-05
Clic3	2.62041	2.1616e-09
Eif6	2.61875	0.00604932
1600014C10Rik	2.61775	0.0001747
Papd4	2.61753	9.43792e-13
Eif3l	2.61404	6.01658e-13
Med9	2.61237	3.42193e-05
Jdp2	2.61041	1.7156e-08
Rpa3	2.60506	0.0276238
Ube2s	2.60335	1.12334e-10
Ltv1	2.60185	8.96125e-11
Isyna1	2.60144	0.00045359
Stub1	2.59943	7.18547e-16
Nars	2.59598	2.20223e-20
Sirpb1c	2.59385	0.013129
Lmnb1	2.5931	2.52858e-05
Gmppb	2.59235	0.00465537
H2-Ab1	2.58892	1.63821e-09
Gdap10	2.58848	0.000583722
Igfbp7	2.58621	3.07613e-10
Yeats4	2.58522	4.45953e-05
Psmd14	2.5795	2.00862e-12
Cldn3	2.57897	2.68789e-11
Oard1	2.57811	3.55971e-11
Ppp2cb	2.57471	1.36585e-20
Mbd1	2.57395	3.8317e-08
Mrpl18	2.57281	3.1218e-06
Hcfc1r1	2.57192	2.76992e-06
Arid5a	2.56983	0.00161895
Vdac3	2.56846	8.28885e-21
Sh3d21	2.56573	0.000470855
Hif1a	2.56349	1.11384e-20
Nrbf2	2.56311	2.98292e-05
Foxj1	2.56222	6.42616e-07
Cirbp	2.56207	1.95789e-05
Ctdnep1	2.56164	0.0159388
Ddit3	2.56001	1.79663e-05
Bag1	2.55948	1.2196e-15
Cndp2	2.55859	3.9401e-14
Dbi	2.55793	8.47844e-08
Hyi	2.55673	0.0398711
Ptma	2.55663	3.56717e-16
Hpf1	2.55483	6.09524e-05
Ndufc1	2.5537	3.20386e-05
Rasl11b	2.55141	0.0469171
Gmpr2	2.55117	0.000531436
Rer1	2.54914	1.73394e-14
Vmp1	2.5488	2.02836e-10
Sema4a	2.54498	3.06662e-06
Arpc5	2.54398	1.6229e-11
Tuba1b	2.54199	3.04843e-20
Eif4ebp1	2.54143	7.53247e-05
2310011J03Rik	2.53844	0.00206143
Rps8	2.53834	4.91994e-10
Atp5g2	2.53817	4.36742e-13
Gm10184	2.53389	0.0179173
Atp5h	2.53076	1.85042e-09
Wisp2	2.53049	9.82234e-05
Krt8	2.52962	4.37148e-17
Rsph3b	2.52951	0.000127547
Gfpt2	2.52858	0.019196
Fbxo4	2.52526	8.45602e-08
Ppp1ca	2.52459	2.8305e-21
Setd6	2.52331	0.0457097
Tinf2	2.52151	0.000271896
Cd24a	2.52021	9.61146e-16
Rabggtb	2.51953	2.51398e-09
Fbxo6	2.51612	0.000161199
Rpl36a	2.51572	2.70172e-11
Gcsh	2.51559	3.00783e-05
Hax1	2.51557	1.58001e-08
Cib1	2.51447	0.024142
Dync2li1	2.51433	0.00215847
Ecscr	2.51361	2.95836e-10
Ptcd2	2.50826	8.94676e-07
Rsl24d1	2.50754	1.23403e-13
Fmnl2	2.50677	1.61854e-15
Bckdhb	2.50661	0.00194536
Unc50	2.5031	2.59661e-08
Polr2l	2.50023	4.4559e-05
Zfp52	2.49989	0.000322241
Pirb	2.49125	1.63331e-05
Ufc1	2.48333	1.6558e-05
Eif3d	2.48097	1.29304e-12
Mageh1	2.47993	2.7788e-06
Snx3	2.47606	4.87903e-14
Itpa	2.47598	1.45728e-07
Ift57	2.47584	2.69062e-08
Atg101	2.47525	0.00966781
Sumo2	2.4736	2.90609e-16
Gm4353	2.47337	0.00162719
Tmem106a	2.47301	0.00447165
Mrfap1	2.47124	1.1277e-15
Wdr46	2.47051	0.00124058
Ndufb4	2.46857	0.00300241
Tagap1	2.46673	0.0251578
Gm10093	2.46611	0.0107019
Siva1	2.46603	5.93515e-07
Ccl21a	2.46487	0.000124351
Zfp830	2.4619	8.03065e-06
Parp10	2.46159	2.14919e-05
Sp140	2.45875	0.000104976
Dazap2	2.45479	7.56619e-12
Phyh	2.45266	5.23021e-10
Bcap31	2.45149	1.75337e-08
Pnp	2.45144	4.20925e-07
Zfp36	2.45069	7.85488e-09
Fermt3	2.44942	2.91829e-07
Tgm2	2.44679	5.39003e-17
Lyar	2.44572	6.8095e-05
Xdh	2.44566	0.011076
Rgs19	2.44483	2.03054e-05
Kin	2.44246	0.000427147
Mak16	2.4415	1.70518e-07
Tinagl1	2.4415	2.45583e-09
Rps4x	2.44094	4.06303e-13
Hmgn3	2.43982	0.00827317
Jtb	2.43841	0.000168361
Fam49b	2.43492	9.3731e-13
Fam204a	2.43402	1.43894e-08
Rpl4	2.43385	8.62099e-26
Rbfa	2.43179	0.0162211
Tipin	2.43089	0.0043769
Nucb2	2.43025	2.34418e-19
Sh3bp2	2.42711	0.0224803
Mgst3	2.42476	0.00223943
Noc2l	2.42378	1.71575e-08
Cyth4	2.42136	6.58728e-06
Rnf130	2.42014	5.64186e-12
Tmed2	2.41801	2.43865e-23
Rps7	2.4178	8.20227e-13
H2-DMa	2.41319	0.00149279
Ssna1	2.41314	0.00379874
Atp6v0d1	2.41302	4.51486e-12
Tars	2.41057	2.38548e-11
Zfp869	2.41051	0.000211871
Mrpl21	2.41041	0.00221191
Gem	2.40468	8.94188e-05
Snx10	2.40264	1.50914e-08
Arl8a	2.39927	1.89575e-08
Snapc5	2.39914	1.05835e-08
Hsd17b12	2.39179	2.21928e-15
Hebp1	2.38844	3.2683e-08
Rps14	2.38706	3.89127e-06
Psma4	2.38652	8.63844e-09
Cdc42ep4	2.38437	6.67191e-14
Uqcrh	2.38388	1.50119e-06
Mpc1	2.38322	4.70926e-07
Tpm4	2.38251	1.37389e-19
Bloc1s1	2.38136	3.53366e-08
Phf11d	2.38082	0.0391247
Lox	2.37971	3.76776e-05
Tor1a	2.37926	0.000607415
Grap	2.37623	3.65226e-09
Slc35b1	2.37209	5.93499e-09
Psmd12	2.37127	1.27557e-15
Zfpl1	2.37054	0.0192707
Cfl1	2.37053	1.84304e-13
Stip1	2.36992	3.41264e-13
Ino80b	2.36988	3.43881e-05
Tes	2.36349	8.05246e-08
Pet100	2.35655	0.000256359
Ino80c	2.3556	1.00488e-06
Slc39a7	2.35418	6.85198e-12
Mocs1	2.34718	0.00734013
Tmbim4	2.34411	1.01041e-08
Lmcd1	2.34242	3.45406e-05
Mrps30	2.34191	0.0182293
Cd38	2.34043	1.68894e-07
Pfdn5	2.33816	2.11784e-13
Arf1	2.33626	1.83214e-13
Dbnl	2.33619	6.50334e-11
Phlda1	2.33547	4.46347e-05
Aurkaip1	2.33506	2.96396e-07
Ddost	2.33506	1.70492e-13
Mdh2	2.33404	4.94238e-09
Ndufa9	2.33373	5.94323e-08
Mydgf	2.32944	0.0113998
Arpc4	2.32909	9.11697e-10
Trappc3	2.32893	2.65902e-06
Spata18	2.32567	0.0129265
Hspb8	2.3251	0.000315327
Tmem11	2.32162	7.54946e-06
Ptges3	2.31549	1.16581e-09
Cox4i1	2.31539	1.51821e-08
Mettl9	2.31474	5.85292e-10
Zdhhc13	2.30738	0.00281755
Arrb2	2.30737	5.37381e-05
Llph	2.30619	1.49732e-06
Cox7a2l	2.30158	7.28904e-10
Lap3	2.29858	0.0126671
Nfam1	2.29785	1.30704e-06
Rsl1d1	2.29586	2.2294e-11
Gars	2.29584	1.68029e-11
Birc2	2.29453	2.23403e-09
Zfand2b	2.29417	0.00864977
Anapc13	2.29143	1.37436e-05
Sfxn1	2.29015	0.00242889
Aldh3b1	2.28961	4.11757e-07
BC029722	2.28404	0.000586808
Sh3gl1	2.28195	7.73747e-06
Nop14	2.28116	2.1498e-05
Ndufs3	2.27963	2.02956e-06
F13a1	2.27356	2.78437e-05
Surf4	2.27188	4.94449e-14
G6pdx	2.27113	0.000111102
Tnip2	2.27072	1.76641e-05
Ift20	2.27013	1.06391e-10
Hist1h2bc	2.26594	0.00181396
Trim21	2.26551	0.025819
Frg1	2.26418	3.14968e-06
Atp1b3	2.26407	1.57396e-09
Psmd6	2.2621	1.65472e-11
Ssr2	2.25853	1.16021e-06
Acot9	2.25823	3.60968e-08
Chmp5	2.25613	1.64839e-12
Odc1	2.25247	1.36701e-05
Cln5	2.25205	2.71684e-07
Ppic	2.25089	7.97451e-13
Ssb	2.24944	3.58813e-17
Map1lc3a	2.24498	0.000296743
Parp2	2.24466	0.00157386
Cops6	2.2426	9.91309e-05
Glul	2.23554	6.66476e-10
S1pr1	2.2333	8.51335e-11
Pwp1	2.23319	2.12628e-05
Rps5	2.23157	0.000428286
Wfdc2	2.22855	1.45449e-08
Lpar1	2.22281	7.01564e-06
Tubb4b	2.22225	2.80409e-07
Vta1	2.22142	0.000191425
Rap2c	2.21844	1.00636e-05
Rps13	2.21686	0.000238095
Pa2g4	2.21579	9.25833e-08
Zkscan6	2.21574	0.0153425
Ppp1r11	2.21332	1.37379e-10
Fam136a	2.21223	0.00611457
Elp5	2.20584	0.0471671
Atp5g3	2.20485	0.000877239
Irak2	2.20469	4.82114e-05
Gba	2.20408	8.27311e-09
Tmem50a	2.20386	4.12532e-14
Ier3ip1	2.20234	7.24012e-08
Mcee	2.20035	0.00808862
Etfa	2.19797	0.000858842
Cript	2.19277	0.00017856
Hn1	2.19181	0.000209209
Cct2	2.19173	9.94032e-14
Rpl6	2.19081	3.45482e-12
Cxcl14	2.18528	0.00143139
Npm1	2.18203	4.95193e-11
Eif3g	2.182	1.7314e-06
Gatm	2.18191	0.00100189
Tufm	2.18182	0.00381654
Atpif1	2.18155	1.06311e-09
Ltbr	2.18005	2.00221e-08
Ublcp1	2.17866	0.00185054
Vti1b	2.17694	2.33728e-09
Pole3	2.17639	0.00156452
H3f3b	2.17244	1.51008e-14
Fez2	2.17082	8.2031e-07
Hopx	2.16871	6.33538e-05
[truncated: 79 more rows]

## Sheet: Down-regulated in host
Feature ID	EDGE test: Uninfected vs NTHi, tagwise dispersions - Fold change	EDGE test: Uninfected vs NTHi, tagwise dispersions - Bonferroni
Fbn2	-91.3712	0.00736764
Cntn4	-47.7289	0.000289306
Scn3a	-38.3619	4.34431e-79
Pik3c2g	-35.495	0.00113956
Robo2	-30.2531	1.186e-58
Colq	-29.713	1.40132e-13
D430041D05Rik	-28.8636	7.92507e-05
Fat3	-27.7579	2.91482e-53
Ptprd	-26.7097	1.9982e-104
Hmcn1	-26.2952	7.83423e-126
Nrcam	-26.2613	6.9642e-40
Ttn	-26.0088	9.43732e-77
D10Wsu102e	-25.0213	1.24561e-34
Pclo	-24.4569	6.4825e-09
Macf1	-23.6725	0
Ndnf	-23.3265	2.20945e-81
Syne1	-22.5228	9.23193e-161
Gm2115	-22.4449	0.0131746
Gm48662	-21.8201	0.00143229
Ros1	-21.1105	0.000619022
Pdzd2	-20.2857	2.07417e-173
Igsf10	-20.1582	4.3746e-32
Ank3	-19.8351	2.72617e-104
Hpcal4	-19.7364	0.028578
Adamts17	-19.249	3.35318e-09
Zbtb20	-19.2427	2.55577e-173
Fgfr4	-18.4317	3.17946e-07
Kcna2	-17.578	2.39028e-22
Nrxn1	-17.2414	0.000609017
Itga8	-17.1582	5.15352e-163
Fras1	-16.9272	2.22423e-13
Tet1	-16.8099	3.49514e-13
Syne2	-16.4836	5.64738e-158
Aox3	-16.0826	1.09243e-95
Dnah8	-15.8354	2.07542e-09
Tln2	-15.6569	3.59866e-35
Lrp2	-15.6065	9.95281e-99
Stard9	-15.5521	7.39526e-88
Gpc5	-15.2452	2.99324e-05
Pgr	-15.1729	0.000112735
Fat4	-15.0769	1.28981e-51
Col6a3	-15.0086	4.43242e-93
Etv1	-14.9651	2.38382e-14
Lama2	-14.5665	8.09185e-80
Kif26b	-14.182	9.30888e-05
Kcnn3	-14.1297	2.68995e-16
Dmd	-13.7945	5.0841e-65
Adam22	-13.7538	6.15202e-08
Nav2	-13.4442	7.94689e-63
Muc16	-12.9966	1.31198e-21
Col6a5	-12.5893	1.54566e-07
Tnxb	-12.5831	1.33417e-56
Edil3	-12.3641	2.09379e-18
Pde5a	-12.3292	4.48956e-129
Prex2	-12.1419	3.55655e-197
Dst	-12.1123	1.11206e-122
Npr3	-12.0287	4.81744e-85
Slit2	-11.968	2.55351e-59
Myh10	-11.9632	4.71969e-109
Snhg11	-11.8842	1.23369e-06
D630045J12Rik	-11.8434	5.64926e-10
Mrc2	-11.6684	8.8696e-72
Tmem245	-11.6407	2.19843e-81
Tril	-11.5154	2.42384e-13
Foxp2	-11.3313	1.1307e-10
Irs1	-11.1457	7.25164e-46
Gria1	-10.9566	1.50684e-20
Adra1a	-10.8568	1.51456e-12
Scn7a	-10.7978	1.1391e-182
Rab27b	-10.6358	6.05362e-46
Chrdl1	-10.5387	1.04723e-17
Hc	-10.272	7.47398e-61
Bmp3	-10.0351	1.80888e-86
Pde3a	-10.0144	7.6022e-97
Thsd4	-9.96196	3.43556e-35
Ackr4	-9.91194	2.2106e-08
Unc13b	-9.89086	3.55477e-64
Col12a1	-9.87611	9.79204e-45
Pitpnm3	-9.77495	1.50651e-10
Plce1	-9.66239	2.95626e-66
Cenpf	-9.6501	1.53708e-06
Abca8a	-9.61402	2.77747e-70
Plxdc2	-9.60006	5.92877e-112
Piezo2	-9.53631	5.42071e-28
Igsf9b	-9.53452	0.0119261
Utrn	-9.51335	6.11526e-174
Dock4	-9.47694	1.53597e-77
Cdk14	-9.43021	4.31831e-77
Angptl2	-9.41582	2.51449e-31
Sptbn1	-9.38298	0
Stmn2	-9.36967	7.50516e-16
Atp1a2	-9.33327	4.74507e-67
Zfhx3	-9.31444	6.50124e-64
Mme	-9.29931	6.56418e-119
Arhgap20	-9.29646	1.18766e-19
Adgrg6	-9.22423	6.99856e-77
Pcolce2	-9.21203	5.93569e-132
Dnm3	-9.18849	7.2079e-13
Gprin3	-9.1873	1.68922e-70
Dlc1	-9.11926	1.6731e-133
Synm	-9.11516	3.67655e-65
Tex15	-9.07591	1.12253e-21
Inpp4b	-8.98318	2.35627e-24
Aspm	-8.96678	0.00309984
Zfp704	-8.96195	1.1336e-79
Ppp1r9a	-8.95762	1.79117e-79
Herc1	-8.9359	4.60852e-110
Lama3	-8.90688	1.02133e-100
Cacnb2	-8.89854	3.80089e-09
Faim2	-8.86336	1.90066e-06
Celf2	-8.83054	6.11819e-90
Frmd4a	-8.83011	9.62704e-61
Slc5a3	-8.82726	1.16221e-21
Scube2	-8.808	6.13432e-24
Slc7a10	-8.72324	9.739e-06
Nbea	-8.70035	3.52868e-71
Sox11	-8.68073	1.63282e-05
Lrat	-8.66513	8.08063e-45
Mamdc2	-8.6387	4.84948e-62
Vps13d	-8.6346	2.05172e-95
Ptgfr	-8.634	3.95407e-11
Hykk	-8.53391	1.81379e-06
Mical3	-8.5243	2.98395e-17
Unc5c	-8.49316	3.66353e-09
Pla2r1	-8.44178	1.44667e-21
4932438A13Rik	-8.43185	1.36483e-100
Ttc3	-8.40783	1.34531e-84
Chd6	-8.39016	9.28345e-76
Pygo1	-8.34706	0.0123317
Gucy1a1	-8.34385	2.20011e-106
St8sia4	-8.33251	8.15652e-41
Kmt2c	-8.32939	3.21076e-115
Sema3c	-8.32497	0
Ubn2	-8.30864	2.17458e-67
Itsn1	-8.22899	9.84097e-22
Tmem132c	-8.22403	2.8503e-07
Chst2	-8.18293	5.97149e-28
Nckap5	-8.11335	1.03798e-83
Hhip	-8.10214	4.20679e-45
Cacna1c	-8.08531	3.13415e-23
Reln	-8.04718	8.6999e-06
Arhgef38	-8.03318	3.23436e-45
Antxr1	-7.96439	2.98392e-76
Vezt	-7.96286	2.10601e-18
Ptprb	-7.95394	0
Specc1l	-7.89641	7.33353e-116
Smad9	-7.86719	0.00039372
Gm37494	-7.85537	4.4468e-25
Etl4	-7.84085	1.28854e-70
Hspg2	-7.82126	1.66011e-83
Rian	-7.76026	0.00626818
Adam23	-7.74815	0.00434479
Vps13c	-7.73858	7.29553e-70
Cdc42bpa	-7.72811	5.40874e-102
D1Ertd622e	-7.72633	4.72483e-11
Zfp846	-7.71384	4.59447e-08
Ryr2	-7.7033	6.27981e-07
Gxylt2	-7.68647	0.0110042
Plcb1	-7.67526	7.63425e-48
Bche	-7.63189	5.7621e-10
Abca8b	-7.61609	6.22129e-19
Plekha6	-7.59646	3.1634e-11
Tnrc6b	-7.5899	1.45722e-73
Cdh11	-7.57038	3.22985e-90
Ar	-7.55667	8.69412e-10
Runx1t1	-7.54152	3.68464e-11
Prrg1	-7.53185	8.04797e-21
Trim2	-7.51529	1.18009e-19
Vwf	-7.51019	9.28535e-90
Birc6	-7.48708	1.37709e-122
Svep1	-7.48567	8.10688e-51
Map2	-7.46323	1.74529e-62
Kat6b	-7.45669	2.04608e-15
Mbd5	-7.43627	3.08262e-21
Ptch1	-7.42967	4.84084e-48
Col14a1	-7.39471	5.59793e-22
Mapt	-7.39129	4.84991e-71
Pkd1	-7.38241	5.52753e-77
Cadm1	-7.36839	5.94303e-110
Cacna2d1	-7.34718	4.42486e-22
Psd3	-7.34529	3.21702e-76
Tmem44	-7.33206	3.3493e-06
Tanc2	-7.3286	1.7249e-26
Nbeal1	-7.29463	4.47172e-133
Exph5	-7.29134	8.73155e-65
Arhgap32	-7.26874	7.61168e-18
Nfib	-7.26503	1.64748e-130
Pcdh12	-7.22995	1.14906e-26
Kcnq5	-7.2094	0.000540161
Ttll5	-7.20515	5.00626e-10
Tppp	-7.19554	2.99328e-18
Cttnbp2	-7.19472	1.0751e-06
Col1a2	-7.1751	3.0559e-107
Ttc28	-7.16977	2.51915e-12
Nectin3	-7.16847	5.12191e-101
Asph	-7.15729	7.25355e-51
Ago3	-7.1482	5.0722e-21
E130308A19Rik	-7.13866	3.88369e-07
Hydin	-7.13855	5.81633e-09
Scube1	-7.12394	1.43001e-05
Chst3	-7.12265	3.65405e-12
Mtcl1	-7.11778	2.04432e-64
Huwe1	-7.11194	2.08865e-138
Szt2	-7.09091	3.86258e-14
Nox4	-7.07136	1.34278e-37
Zbtb37	-7.05173	6.46456e-24
Brwd1	-7.03012	2.85697e-85
Rasal2	-7.02335	7.39855e-69
Sgip1	-7.01339	2.15399e-09
Xist	-6.99037	2.44286e-145
Stox2	-6.98262	5.81994e-17
Prkn	-6.947	0.0125697
Alms1	-6.91947	9.178e-15
Myh7	-6.91462	2.67303e-33
Plagl1	-6.91368	1.71824e-13
Ppfibp2	-6.88725	1.76766e-17
Foxp1	-6.8836	2.56462e-101
Frem1	-6.86488	2.26007e-10
Ophn1	-6.84944	1.64195e-15
Pard3b	-6.84699	3.41864e-21
Strbp	-6.83398	1.31977e-24
Cdh13	-6.83356	2.56012e-14
Itpr2	-6.80984	2.57141e-85
Kif1b	-6.79831	1.83783e-114
Fndc1	-6.79075	1.62078e-07
Sytl2	-6.77972	1.71796e-20
Fbln5	-6.77802	4.72535e-49
Abca9	-6.76896	6.74719e-09
Rasgrp2	-6.76461	1.22624e-11
Reps2	-6.73839	2.36417e-86
Zfp462	-6.71852	1.34298e-15
Prkdc	-6.69502	1.43582e-21
Abcc9	-6.65306	2.63767e-07
Atxn1	-6.64745	2.42747e-66
Pde4d	-6.63719	5.38964e-15
Fry	-6.63557	3.84545e-17
Acoxl	-6.63549	9.86447e-18
Hnrnpr	-6.6212	6.40362e-31
Ppp1r16b	-6.61847	1.40335e-50
Zfp652	-6.61501	4.3972e-92
Ralgps2	-6.60762	2.45208e-15
Pde8b	-6.60687	7.84662e-23
Rasgrf2	-6.60467	5.60996e-25
Hectd4	-6.57997	5.67023e-23
Ahcyl2	-6.5582	2.56937e-27
Tacc2	-6.5393	1.52672e-24
Phc3	-6.53115	4.62393e-76
Kcnb1	-6.52867	0.000149474
Sacs	-6.5257	2.2233e-19
Epha7	-6.51901	0.00127625
Mkln1	-6.46705	2.31667e-44
Amph	-6.46575	1.05827e-07
Sema3a	-6.46443	1.46298e-48
Slc4a5	-6.46306	3.49458e-14
Mast4	-6.45228	7.17455e-26
Sned1	-6.45074	8.33782e-22
Btbd7	-6.44624	2.66287e-88
Smarca2	-6.4413	4.02781e-98
Ecm2	-6.41739	5.23873e-17
Col27a1	-6.41056	0.000437806
Veph1	-6.39891	2.67674e-18
Ptprg	-6.39275	2.14848e-37
Col3a1	-6.3677	2.06522e-111
Epb41l5	-6.36731	1.11551e-57
Spta1	-6.36701	4.33673e-08
Cped1	-6.32975	1.77823e-107
Kmt2d	-6.32399	1.1722e-73
Itpr1	-6.31189	4.28854e-99
Nktr	-6.3026	3.29514e-94
Myo1b	-6.28066	6.7119e-119
Arfgef3	-6.27808	2.13488e-17
Cdkl5	-6.26942	1.99536e-80
Dnmt3a	-6.2687	1.4368e-23
Arhgef12	-6.25952	1.79825e-133
Nfat5	-6.25922	8.34627e-107
Usp34	-6.2562	3.41419e-99
Gtf3c1	-6.22815	7.87559e-58
Hip1	-6.20932	3.00371e-77
Mpdz	-6.19588	3.75142e-22
Foxn3	-6.18847	1.33152e-24
Vldlr	-6.18528	2.54583e-49
Dpp4	-6.16935	3.38727e-63
Map3k20	-6.16797	7.42941e-104
Fancc	-6.16436	0.00252279
Ank2	-6.15127	0.00302053
Grb14	-6.14035	6.25332e-16
Mef2c	-6.13487	4.08162e-22
Kif26a	-6.12884	1.20479e-09
Xpr1	-6.1146	9.3101e-28
Emsy	-6.08973	1.66848e-29
Aak1	-6.08799	1.07741e-26
Apc	-6.08428	6.60334e-106
Txndc16	-6.08234	9.61944e-15
Helz	-6.08003	2.48546e-25
Pkhd1l1	-6.07488	3.01472e-15
Meis1	-6.06856	8.03005e-36
Trrap	-6.06229	3.43376e-28
Lgi3	-6.06109	1.88287e-21
Kmt2a	-6.0577	1.06366e-38
Fat1	-6.05133	1.59678e-95
Spon2	-6.04619	3.13085e-07
Sfta3-ps	-6.04158	1.05388e-98
Col4a4	-6.02627	1.20799e-54
Ahnak	-6.01795	0
Ppm1l	-6.01781	1.9988e-15
Pde7b	-6.01673	9.14667e-12
Stxbp4	-6.01532	8.87439e-05
Nexmif	-6.00168	2.84153e-07
Sipa1l3	-5.99493	3.2583e-18
Clasp2	-5.99353	1.5724e-29
Pnpla8	-5.98127	1.95815e-74
Myo5c	-5.93908	3.03061e-64
Ogn	-5.93678	1.9959e-134
Clcn3	-5.93068	1.55623e-29
Nrp1	-5.90605	3.72465e-70
Cdan1	-5.8892	1.78868e-06
Acaca	-5.86963	3.16553e-29
Adamtsl3	-5.868	9.43569e-18
Tspan18	-5.86726	5.13721e-33
Adamtsl1	-5.86168	0.000115084
Fign	-5.85948	0.0315343
Vipr2	-5.83588	4.81664e-10
Atp8a1	-5.83398	3.44515e-116
Herc2	-5.8267	8.8432e-96
Ntrk2	-5.82655	1.66379e-06
Slc1a3	-5.82207	4.28559e-21
Tcf4	-5.82152	1.31788e-98
Ablim1	-5.81644	1.39045e-100
Phex	-5.81087	0.0217145
Aplnr	-5.79288	3.14825e-17
Mcc	-5.79142	2.50587e-60
Fasn	-5.78997	1.24083e-69
Clock	-5.78448	4.46076e-106
Dchs1	-5.77894	0.00029254
Atrx	-5.77519	1.36346e-112
Gria3	-5.75047	4.52178e-12
Plekhh2	-5.74754	1.21908e-20
Tnik	-5.74609	1.50618e-20
Mapk8ip3	-5.74224	7.45173e-18
Shprh	-5.72866	4.59664e-26
Anapc1	-5.71791	2.40268e-78
Ankrd50	-5.71361	1.55828e-79
Bach2	-5.71112	5.44657e-05
Smg1	-5.69947	3.82329e-100
Clmn	-5.68828	4.63921e-06
Cdh16	-5.68266	0.00617855
Zfp280d	-5.67886	2.31534e-27
Plxna4	-5.67736	8.15624e-24
Arrb1	-5.67171	9.41951e-108
Dixdc1	-5.6655	5.41831e-06
Dnah11	-5.6572	2.28512e-07
Enpep	-5.6542	4.17277e-34
Baz2b	-5.65162	1.63906e-80
Senp7	-5.59739	7.99434e-12
Neo1	-5.59702	3.69878e-29
Dnah7b	-5.58335	0.00962991
Klhdc8b	-5.56743	0.00632213
Rnf144a	-5.56365	5.75178e-40
Pikfyve	-5.55585	6.31899e-29
Casz1	-5.5432	5.84357e-28
Nin	-5.54304	1.06937e-61
Pgap1	-5.53631	1.6867e-09
Ccdc141	-5.51844	2.67418e-29
Cux1	-5.51699	1.84716e-79
Vamp1	-5.51461	0.000420613
Tulp4	-5.51325	2.79694e-30
Osbpl6	-5.50787	8.40436e-19
Mllt3	-5.50466	2.65155e-15
Zfp451	-5.49609	2.08197e-18
Col4a6	-5.49299	1.6987e-08
Zfp398	-5.49181	1.20657e-10
Col16a1	-5.49104	8.045e-10
Sox4	-5.49086	1.02217e-18
Gfra2	-5.47569	1.29618e-05
Zzef1	-5.47428	1.08952e-31
Stard13	-5.46348	9.04862e-83
Pard3	-5.45978	5.03425e-23
Mical2	-5.45536	5.39814e-84
Nfia	-5.45356	8.98461e-59
Zeb2	-5.4476	8.8545e-117
Ncald	-5.44565	1.5263e-35
Sesn3	-5.44259	2.38185e-21
Rev3l	-5.43795	3.61191e-34
Phip	-5.43599	4.87075e-98
Pcdh17	-5.434	1.66438e-20
Ctnnd2	-5.42413	0.0268936
Mycbp2	-5.42011	3.23449e-91
Xpo7	-5.41601	1.76856e-16
Rbpjl	-5.41566	3.74311e-09
Adcy8	-5.41428	2.85934e-08
Thbs3	-5.38989	1.83037e-23
Sema6a	-5.37442	1.37053e-28
Soat1	-5.37424	2.76393e-52
Rftn2	-5.36601	1.33312e-13
Phactr1	-5.36565	2.97025e-29
Heg1	-5.36323	0
Rnf150	-5.36063	1.45472e-10
Ltbp2	-5.35571	1.16322e-27
Prkca	-5.3534	1.39869e-17
Pcnx	-5.35296	1.64692e-45
Tia1	-5.3486	1.25885e-18
Evc	-5.34354	0.00211257
Ralgapa2	-5.34281	4.74877e-21
Arvcf	-5.3391	2.09361e-06
Nhsl1	-5.33749	7.09342e-06
Adamts10	-5.33362	2.7592e-21
Fgfr3	-5.33029	2.18889e-28
Tnfrsf19	-5.32371	1.33984e-19
Pbx1	-5.31896	4.91495e-35
Zhx3	-5.31374	6.16656e-26
Arhgef7	-5.30646	8.55742e-27
Pou2f1	-5.30273	5.32011e-16
Phactr2	-5.29642	2.97147e-40
Myo6	-5.29452	7.86433e-45
Zfp638	-5.28995	1.94926e-105
Hecw2	-5.28663	7.0429e-23
Dopey1	-5.28402	3.38358e-27
Acss2	-5.28251	3.15264e-05
Myo5b	-5.27325	2.41645e-31
Rabgap1l	-5.27119	1.50451e-42
Dock6	-5.27019	4.11802e-21
Atrn	-5.26654	1.60444e-32
Fto	-5.26162	3.12569e-08
Myo9a	-5.25844	3.4471e-94
Dicer1	-5.25584	2.41513e-30
Npnt	-5.25047	1.38858e-110
Mboat2	-5.24823	2.68162e-05
Slc6a2	-5.23745	0.00674539
Egflam	-5.23594	6.21773e-17
Rora	-5.23181	2.05932e-25
Akap13	-5.23026	1.46313e-119
Sox5	-5.22724	0.00289039
Ppp1r12b	-5.21695	3.4489e-29
Arhgef40	-5.21088	3.3911e-10
Ncoa2	-5.20884	2.54523e-27
Sh3rf3	-5.20814	0.00106662
Mtss1l	-5.20482	3.82917e-13
Olfml2a	-5.20451	2.09001e-10
Uggt2	-5.20423	3.8707e-06
Mfap3l	-5.20342	4.93018e-19
Mir99ahg	-5.19891	6.39387e-06
Daam2	-5.19328	6.69917e-07
Fbln2	-5.19036	5.14537e-05
Slc16a7	-5.18809	1.23422e-14
Gcn1l1	-5.17887	3.33999e-11
Fgd4	-5.17804	9.03051e-20
Ubr4	-5.17737	8.15728e-69
Shroom4	-5.17003	1.48931e-25
Raver2	-5.16592	8.11411e-21
Cers4	-5.16403	8.05232e-14
Nav1	-5.15577	3.68542e-15
Mylk	-5.15408	6.43109e-121
Tanc1	-5.13371	4.91062e-23
Clasp1	-5.12822	2.80142e-26
Prkg1	-5.12379	9.02697e-11
Synpo2	-5.10695	7.5755e-17
Hace1	-5.09617	1.74925e-11
Pxdn	-5.08886	1.21335e-47
Lrrk2	-5.08761	4.67256e-52
Bcl7a	-5.07744	0.000186112
Asxl2	-5.07652	1.17904e-22
Scd1	-5.06622	0
Invs	-5.0626	2.72008e-07
Amot	-5.06023	0.000371709
Cbfa2t3	-5.05991	1.57997e-13
Postn	-5.05459	3.80745e-112
Siglecf	-5.05151	1.26603e-06
Ltbp1	-5.03202	4.0487e-56
Agtpbp1	-5.02477	2.59827e-18
Agmo	-5.01809	6.18317e-07
Lrp4	-5.01229	1.1647e-35
Fryl	-5.0099	1.64386e-29
Nsd2	-4.99489	2.35946e-24
Usp15	-4.99189	2.10347e-43
Slc25a36	-4.9902	1.80905e-32
Igsf3	-4.98651	5.52508e-05
Ankrd44	-4.98607	1.21937e-47
Fbxl20	-4.98432	1.78105e-13
Akap9	-4.98411	1.66783e-68
Znrf3	-4.97589	3.07072e-07
Mbnl1	-4.97443	0
Map4	-4.96266	6.28706e-52
Plec	-4.96169	2.33005e-100
Tcaf1	-4.95651	1.68847e-19
Kmt5b	-4.94833	1.21155e-32
Meis2	-4.94829	1.02071e-05
Col5a2	-4.94756	2.69097e-64
Lrba	-4.94631	3.50572e-31
Mob1b	-4.94608	1.39463e-22
Ushbp1	-4.93752	1.45661e-20
Sort1	-4.93286	5.43702e-106
Arhgef17	-4.93029	1.23177e-22
Vps13b	-4.92702	9.90902e-49
Dmxl1	-4.92578	3.269e-36
Limch1	-4.92444	0
Gask1b	-4.92106	1.11192e-18
Afap1	-4.91965	3.5505e-14
Usp9x	-4.91631	0
Sugp2	-4.90958	1.8493e-06
Ptpn4	-4.90822	2.99453e-28
Plxna1	-4.90816	4.20095e-70
Lrp6	-4.90694	1.29791e-66
Rfx7	-4.90355	5.27254e-16
Sema3e	-4.90264	2.77558e-72
Adgrl1	-4.89432	1.5857e-12
C1qtnf7	-4.89293	3.8939e-09
Nptx1	-4.88794	5.4256e-08
Abca5	-4.88524	4.70284e-14
Tmbim1	-4.8822	9.3804e-30
Katnal1	-4.88172	1.87229e-06
Sipa1l1	-4.88098	6.29515e-24
Tns1	-4.8739	0
Kdr	-4.87111	0
Npc1	-4.86711	5.75193e-30
Col4a3	-4.8623	0
Peg3	-4.86121	1.70727e-16
Hook3	-4.85677	4.00501e-72
Cplane1	-4.85638	2.19614e-11
2900026A02Rik	-4.84601	1.97713e-12
Cspg4	-4.82391	0.0220081
Lmo7	-4.82381	0
Pde4dip	-4.81799	1.18528e-17
Vsnl1	-4.8045	9.73996e-05
Tbc1d30	-4.79566	1.54508e-12
Wdfy3	-4.78785	1.22452e-30
Tet3	-4.78527	5.60545e-21
Lama4	-4.78218	3.27911e-31
Rb1cc1	-4.7713	1.99941e-93
Zfp950	-4.76559	2.84416e-11
Cep97	-4.7597	0.014989
Zfyve26	-4.75725	5.64438e-09
Pgm2l1	-4.7564	1.25927e-10
Wnk1	-4.75587	0
Rreb1	-4.7549	2.05676e-16
Ncbp3	-4.75402	3.33934e-14
Vangl2	-4.75138	0.0270879
Naalad2	-4.74512	0.00338317
Steap3	-4.74396	4.27118e-06
Trp53bp1	-4.73295	7.4891e-13
Acss3	-4.73248	9.17622e-06
Raph1	-4.7284	7.49483e-24
Adgrl3	-4.7266	1.43038e-28
Mga	-4.7229	1.18683e-68
Cep295	-4.71579	1.74986e-12
Usf3	-4.71391	5.62223e-30
Ash1l	-4.7132	4.41434e-66
Arid4b	-4.71103	1.84111e-29
Elfn1	-4.71085	0.0130251
Ptpn14	-4.70914	1.16236e-23
Tsc22d1	-4.7005	1.94232e-34
Il17rd	-4.69765	1.09196e-11
Creb5	-4.68859	0.00142683
Ralgapa1	-4.6871	5.70498e-33
Olfml3	-4.68694	1.35171e-23
Dync1h1	-4.6842	0
Bicd1	-4.68417	0.000113643
Gabpb2	-4.67593	8.58411e-26
Pitpnm2	-4.67242	9.95662e-13
Sh3rf2	-4.67173	1.04417e-15
Dync2h1	-4.67102	7.04801e-12
Ralgapb	-4.66511	6.40113e-26
Zdhhc3	-4.66316	1.96539e-31
Pik3c2b	-4.65619	2.48221e-05
Abca3	-4.63806	1.28088e-119
Prc1	-4.63628	0.0129512
Nisch	-4.63461	1.15956e-38
Zfp26	-4.63097	3.76721e-16
Agap1	-4.62847	9.57965e-23
Tpcn1	-4.62688	4.76526e-09
Soga1	-4.60642	2.4952e-09
Col6a2	-4.60565	1.60721e-37
Banp	-4.60251	9.91215e-09
Zswim9	-4.59925	0.0498158
Jmy	-4.59372	3.50889e-24
Prep	-4.58849	2.53475e-23
Satb1	-4.58529	3.74226e-07
Nf1	-4.58065	4.88181e-29
Celsr2	-4.57643	0.0251296
Brwd3	-4.57081	7.09336e-15
Igf1r	-4.56902	8.38921e-25
Peak1	-4.56591	3.2591e-30
Mest	-4.56537	0.00112574
Pcdh1	-4.56403	6.17544e-28
Rbms3	-4.56382	2.96684e-33
Gnao1	-4.56377	3.12251e-07
Cspp1	-4.5637	3.32155e-17
Scai	-4.56346	9.04062e-09
Lrp1	-4.56182	2.03014e-78
Ncor1	-4.56156	1.56527e-70
Glcci1	-4.55275	3.27903e-08
Ino80d	-4.55062	3.88887e-25
Nebl	-4.54496	4.8715e-71
Gnb4	-4.54339	4.74672e-14
Iqce	-4.54124	0.000289537
Arhgap21	-4.53806	2.631e-30
Cdk6	-4.53771	5.55239e-23
Map4k2	-4.53564	3.66615e-15
Fmo5	-4.53194	8.90737e-05
Ptpn13	-4.52962	2.69457e-29
Ttbk2	-4.52879	5.46101e-18
Nipal3	-4.52866	4.33553e-23
R3hdm1	-4.52284	9.06937e-14
Megf6	-4.51675	4.50548e-05
Arhgap6	-4.49459	9.24369e-14
Mecom	-4.494	2.08602e-24
Srgap2	-4.49004	8.82894e-20
Htt	-4.48917	2.94293e-17
Ccnt2	-4.48597	1.8721e-26
Atp2b4	-4.48586	4.3719e-19
Arid1b	-4.48496	8.4424e-15
Ston2	-4.48314	5.97622e-06
Tns3	-4.46856	1.10575e-67
Nsd1	-4.46751	6.81338e-76
Mprip	-4.45958	0
Mdm4	-4.45904	9.22955e-27
Bptf	-4.45474	7.11402e-35
Cadps2	-4.4449	9.93327e-20
Ppp4r4	-4.44366	2.71043e-05
Col4a5	-4.43911	1.66834e-26
Scn3b	-4.43788	2.48566e-20
Zfp827	-4.43038	2.00986e-05
Cxcl12	-4.42392	0
Srcap	-4.42041	2.33356e-25
Spon1	-4.42021	8.82393e-31
Ep400	-4.41343	6.42789e-25
Top2a	-4.40402	2.2059e-06
Slco2b1	-4.40113	0.000173475
Plekha5	-4.39989	3.97848e-10
9530026P05Rik	-4.39933	0.000703725
Serbp1	-4.39841	0
Ttc21b	-4.39659	2.73216e-05
Arhgap5	-4.38783	0
Bahcc1	-4.37977	0.0243003
Ago1	-4.37725	1.15716e-23
Camk2d	-4.37695	3.04655e-28
Exoc4	-4.37648	1.0914e-27
Fam160a2	-4.37577	2.53222e-05
Adcy5	-4.37227	0.0316143
Tcf12	-4.37168	8.26934e-25
Tnrc6c	-4.37153	5.72181e-14
Mmp15	-4.37139	8.17211e-21
Flt1	-4.37057	0
Pds5a	-4.36328	8.02214e-36
Cdkal1	-4.35934	8.49527e-13
Prrc2b	-4.35863	1.90711e-30
Lifr	-4.34942	0
Zfp780b	-4.34738	2.91473e-05
Tead1	-4.3471	7.60184e-34
Lpp	-4.34279	3.04038e-46
Wscd1	-4.34169	2.39887e-05
Pwwp3a	-4.34142	7.03931e-06
Tbck	-4.32601	1.45306e-15
Patj	-4.32329	1.07436e-26
Sh3pxd2a	-4.3232	4.40202e-33
Ahnak2	-4.31226	5.66726e-05
Ebf1	-4.306	2.5015e-06
Agl	-4.30236	9.70226e-06
Rasgef1b	-4.30086	3.90794e-08
Arhgef10	-4.29924	2.83021e-14
Notch3	-4.29918	1.5194e-11
1700025G04Rik	-4.29271	3.77216e-05
Hspa4l	-4.29257	2.9697e-23
Setd1b	-4.28865	0.0381536
Dnajb14	-4.28592	3.00799e-15
Kdm5a	-4.28511	2.76706e-26
Dnah5	-4.28392	3.29087e-17
Nuak1	-4.28336	1.12294e-10
Tgfbrap1	-4.28263	3.39196e-13
Dock9	-4.27656	0
Slc15a2	-4.27508	1.9568e-09
Tecpr1	-4.27285	1.12938e-08
Astn2	-4.27273	0.0416791
Cdc14b	-4.2724	0.000910986
Sgpp2	-4.26713	6.34459e-07
Lamb1	-4.26494	9.3932e-30
Epb41	-4.26472	1.56885e-17
Son	-4.26046	0
Ankrd11	-4.25952	7.39136e-31
Dido1	-4.25627	1.48077e-26
Fhl1	-4.24621	0
Bmpr2	-4.24381	0
Arhgap31	-4.23829	0
Sh3d19	-4.23341	3.28569e-30
Mbtd1	-4.22948	7.02634e-07
Rcbtb2	-4.22871	2.27165e-10
Kctd12b	-4.22821	4.01506e-07
Nynrin	-4.22239	1.80596e-05
Atf7	-4.21995	6.04057e-20
Bod1l	-4.21844	1.68548e-28
Ikbkb	-4.21761	7.47595e-19
Frmd4b	-4.21188	1.9839e-18
Hmbox1	-4.20672	1.73118e-19
Tnrc18	-4.20331	1.20376e-18
Sptan1	-4.20113	0
Specc1	-4.20008	1.99783e-18
Nsd3	-4.19619	2.59166e-20
Arhgef15	-4.19502	3.29807e-22
Klhl13	-4.19338	1.56826e-07
Oip5os1	-4.19216	0
Rptor	-4.19096	2.17765e-08
Pgm5	-4.19032	0.000664005
4930402H24Rik	-4.18893	2.69128e-21
Rnf217	-4.17656	4.36806e-11
Dnah6	-4.17602	4.17967e-13
Mturn	-4.17578	4.38291e-08
Nhsl2	-4.16984	1.45318e-11
Rsf1	-4.16755	3.035e-20
Mon2	-4.16619	1.17518e-23
Mbnl3	-4.16608	0.0010984
Zbtb4	-4.16533	4.23997e-31
Prickle1	-4.15541	1.71749e-20
Prickle2	-4.14785	2.51964e-22
Ro60	-4.14272	6.15228e-30
Chd3	-4.14062	2.89142e-22
Sik2	-4.14001	6.2345e-08
Rps6ka5	-4.13507	0.0237345
Mib1	-4.13345	8.5883e-33
Pitpnc1	-4.13004	2.07236e-23
Cdk5rap2	-4.12181	1.68605e-05
Usp46	-4.12152	3.56508e-18
Epb41l1	-4.1192	1.33646e-07
Cep350	-4.11719	6.56385e-28
Palld	-4.11562	9.15003e-10
Spen	-4.11526	8.29794e-12
Atg2b	-4.11173	4.9993e-11
Zfp266	-4.10656	1.93097e-31
Dstyk	-4.10425	1.00829e-12
Ube3a	-4.10329	0
Rock2	-4.10072	0
Zbtb40	-4.10005	0.00250311
Yae1d1	-4.09668	4.2953e-14
Tbc1d4	-4.09129	7.37879e-07
Arhgap26	-4.08696	9.06546e-11
Fam210a	-4.0801	4.27955e-15
Dnah9	-4.0742	1.13652e-07
Tmod2	-4.07359	8.29426e-19
Kank4	-4.06998	5.52835e-06
Adarb1	-4.0696	3.40376e-15
Nedd4	-4.06924	0
Arrdc3	-4.06855	1.4967e-35
Thbd	-4.06509	0
Phlpp1	-4.05876	2.22714e-13
Lrp5	-4.04897	6.57298e-18
Gan	-4.04809	1.08733e-12
Cftr	-4.04661	1.38054e-05
Nr3c2	-4.04408	1.1316e-05
Golim4	-4.03541	5.13191e-25
Mtm1	-4.02918	1.42412e-07
Mdn1	-4.02475	1.06763e-16
Ptprs	-4.02306	1.58309e-15
Krit1	-4.01353	7.03204e-19
Arap2	-4.00981	3.85537e-35
Rbm33	-4.00872	2.3586e-18
Zbtb1	-4.00872	6.43078e-15
Abl1	-4.00507	2.79393e-15
Iqsec1	-3.9985	4.58357e-17
Tmx4	-3.99751	5.64184e-17
Gprasp1	-3.99259	1.75197e-15
Chpt1	-3.99256	6.34977e-23
Hdac5	-3.99166	2.67225e-12
Slc12a7	-3.98886	1.25785e-06
Hmg20a	-3.98846	7.03848e-11
Aopep	-3.98753	7.63856e-14
Bbx	-3.98726	1.27636e-22
Zfp169	-3.98483	0.0259312
Ermp1	-3.98367	3.05199e-11
Jag2	-3.98038	0.00574865
Zbtb44	-3.97943	1.35434e-17
Braf	-3.97719	1.85398e-26
Atr	-3.97327	6.67809e-12
Pcnt	-3.97163	3.90449e-26
Arhgap24	-3.96985	3.46954e-07
L3mbtl3	-3.96556	1.92611e-07
Fam126b	-3.96373	2.28572e-13
Ubr1	-3.96255	1.99939e-29
Sestd1	-3.95691	3.80464e-16
Dtna	-3.95688	2.71491e-14
Plekhd1	-3.9561	0.000646763
Setd7	-3.95593	3.88874e-21
Gfod1	-3.95491	3.82341e-07
Arhgef2	-3.95054	3.04136e-23
Exoc6b	-3.95006	2.9364e-17
Atad2b	-3.94091	3.41751e-16
Itsn2	-3.93814	0
Megf9	-3.93252	1.75519e-17
Mbtps1	-3.92916	1.14672e-22
Sipa1l2	-3.92854	6.19053e-18
Rapgef2	-3.92475	6.74496e-24
Tmtc2	-3.92401	2.79853e-08
Tbp	-3.92323	9.9782e-07
Prdm15	-3.91987	0.0454865
Syt7	-3.91662	0.0024008
Pds5b	-3.91442	2.69528e-20
Aff4	-3.91217	0
Kif3c	-3.91066	1.04349e-05
Tcf7l2	-3.90955	0.000549072
Colgalt2	-3.90017	0.000235245
Fn1	-3.89456	0
Etnk1	-3.89279	9.89258e-28
Enah	-3.89021	5.40438e-09
Slc12a6	-3.88713	5.97693e-28
Btbd3	-3.88679	3.50565e-22
Kdm2a	-3.88616	7.49247e-27
Hgf	-3.87936	1.23477e-13
Notch1	-3.87335	3.64589e-21
Heatr5a	-3.86833	1.05751e-13
Hivep3	-3.86224	0.001351
Ddr2	-3.86209	1.57696e-24
Dpy19l3	-3.86049	0.00405924
Dapk1	-3.85982	2.37017e-16
5330417C22Rik	-3.85925	6.77604e-16
Luc7l2	-3.85662	0
Chd8	-3.85533	1.07108e-21
Tsc1	-3.85408	5.61332e-09
Sbf2	-3.85325	1.4095e-21
N4bp2l2	-3.8498	1.80755e-24
Wdfy4	-3.84674	6.4149e-12
Zfp60	-3.84668	7.63522e-05
Gnas	-3.84428	0
Pkn1	-3.84427	1.82314e-22
Scrn1	-3.8402	0.0117108
Camsap2	-3.83346	1.97591e-32
Dock10	-3.83018	1.97464e-22
Ssh2	-3.82901	0
Pnisr	-3.8269	4.65131e-27
Zmynd8	-3.82593	6.55012e-16
Kcne2	-3.82502	3.46521e-05
Arid2	-3.82475	1.1936e-23
Arhgap42	-3.82159	5.12065e-10
Pkd2	-3.81977	1.23688e-24
Setbp1	-3.8197	4.17953e-18
Dcaf17	-3.81816	3.21036e-07
Cnot1	-3.81796	5.24949e-30
Dennd1a	-3.81726	3.12478e-08
Ankrd33b	-3.81277	4.34311e-23
Cdc73	-3.81263	5.03223e-13
Ctnnal1	-3.81115	5.47551e-06
Sulf1	-3.81009	1.36097e-12
Kdm5b	-3.80934	2.79628e-14
Qser1	-3.80619	9.04808e-17
Wfdc1	-3.80499	0.000307915
Taok1	-3.80267	0
Gpr155	-3.80201	1.2725e-07
Kalrn	-3.80087	9.25605e-10
Atp2b1	-3.80015	0
Plcg1	-3.79417	1.01323e-27
Magi1	-3.79254	1.90314e-13
Ttc23	-3.79167	9.63101e-05
Ganc	-3.79117	1.70495e-06
Itga6	-3.78865	1.89165e-21
Zmiz1	-3.78581	6.59682e-18
Lrig2	-3.78431	4.68581e-08
Prkaa2	-3.78136	0.000106634
Cpm	-3.775	1.89363e-31
Tsga10	-3.77069	0.000271278
Castor2	-3.77065	0.0040613
Pon1	-3.76796	1.06733e-08
St6galnac3	-3.76693	0.00180472
Nnt	-3.76552	0.00180179
Grb10	-3.76236	6.36409e-15
Zbtb46	-3.76161	1.58826e-09
Acox3	-3.76123	2.02638e-09
Aox1	-3.75903	9.35672e-08
Cds2	-3.75761	8.28633e-26
Eml5	-3.75746	0.0099886
Edn3	-3.75031	0.0056003
Ltbp4	-3.74689	3.47918e-24
Pamr1	-3.74584	0.000848306
Mier1	-3.74465	2.04261e-26
Ylpm1	-3.7407	7.99837e-18
Jmjd1c	-3.74003	1.4984e-32
Map1b	-3.73641	5.73383e-14
Cmtm4	-3.73624	5.36796e-19
Atp2a3	-3.73488	1.27038e-22
Thoc2	-3.73004	4.34406e-29
Rc3h1	-3.72767	4.13341e-21
Snx29	-3.72742	0.0152153
Abi3bp	-3.72487	3.3608e-12
Arhgef6	-3.71827	6.81706e-17
Heph	-3.7149	0.0033554
Pot1a	-3.71183	0.00387651
Mphosph9	-3.70913	0.000351433
Zkscan8	-3.70846	5.69661e-12
Dennd1b	-3.70799	1.74424e-11
Fgd6	-3.70428	2.20262e-11
Cybrd1	-3.70405	0.00654868
Coro2b	-3.69918	0.000146914
Epha4	-3.69298	1.22565e-11
Slc38a9	-3.6925	0.000411243
Mettl16	-3.68928	1.14082e-06
Megf8	-3.68624	8.02552e-06
Epb41l4b	-3.68612	2.52813e-11
Cep85l	-3.68321	4.03135e-22
Ago2	-3.68258	2.17153e-18
Ets1	-3.67679	0
Pcdh18	-3.67679	6.9258e-09
Scd2	-3.67676	0
Cdon	-3.67669	0.00143899
Dnah3	-3.67409	3.49737e-07
Mrc1	-3.67224	0
Sorl1	-3.66947	0
Cnot6l	-3.66678	2.78499e-18
Ocrl	-3.664	9.46752e-08
Arhgap29	-3.66309	0
Gls	-3.66276	3.96334e-20
Wasf3	-3.66223	0.0165186
Slc22a23	-3.66094	3.09488e-14
Hnrnpll	-3.65609	1.50161e-10
Prrc2c	-3.65279	0
Chka	-3.65255	4.72312e-14
Dennd5b	-3.64946	6.77552e-12
Gm10033	-3.64113	1.7347e-07
Apbb2	-3.64051	9.91502e-23
Ankrd12	-3.63991	1.79285e-20
Pam	-3.6391	0
Chid1	-3.63868	0.00543992
Ice1	-3.63833	9.64546e-16
Pag1	-3.63687	4.47166e-16
Cfap54	-3.6342	0.000705983
Hipk2	-3.63004	9.36249e-17
Tmcc3	-3.62472	1.04376e-18
Zfp319	-3.62303	0.000140281
Rapgef6	-3.61047	2.40171e-19
Rbm5	-3.6093	4.3839e-28
Zfp101	-3.6089	0.000141015
Rc3h2	-3.60792	2.54793e-30
Notch4	-3.60492	3.3335e-09
Tmtc1	-3.60158	1.4068e-22
Plod2	-3.60074	3.6146e-17
Dpp8	-3.60029	0
Depdc5	-3.59831	7.19991e-07
Iqgap1	-3.59798	0
Dsp	-3.59372	3.50854e-23
Cdk13	-3.58985	6.52204e-25
Cbx5	-3.58848	7.54781e-29
Mid2	-3.58794	1.54912e-16
Pik3ca	-3.58742	0
Zfp532	-3.58613	6.22628e-05
Zfp945	-3.58587	4.94052e-11
Map3k2	-3.58452	7.2035e-14
Fbn1	-3.58211	0
Ccdc93	-3.5784	1.36531e-10
Egfr	-3.57757	7.12435e-17
Inmt	-3.57675	0
Fam129a	-3.57398	1.02376e-13
Rprd2	-3.57307	5.39179e-14
Col5a1	-3.57182	2.22807e-09
Ppip5k1	-3.56959	3.70114e-06
Uhrf2	-3.56586	1.94861e-10
Pnpla6	-3.56536	1.83662e-05
Rasgrp3	-3.5642	4.35684e-17
Trip12	-3.56393	0
Fut8	-3.56245	1.23357e-10
Usp31	-3.56	6.00203e-09
Parva	-3.55968	1.85538e-26
Lpin1	-3.55131	1.11384e-09
Ogt	-3.54674	4.76197e-20
Klhl15	-3.54637	0.00272062
Dipk2a	-3.54616	3.08934e-23
Acer3	-3.54257	2.92383e-14
Hivep2	-3.5339	8.71679e-19
Tfcp2l1	-3.53343	1.07971e-10
Ubap2l	-3.53195	6.10125e-23
5530601H04Rik	-3.53162	0.00881065
Cacna1d	-3.53126	7.68782e-11
Smc6	-3.5295	4.79851e-23
Prrx1	-3.52907	0.00329309
Nup210	-3.52893	0.000829189
Insr	-3.52765	2.07769e-10
Srpk2	-3.52511	3.20618e-17
Setx	-3.52485	1.11061e-23
Dip2c	-3.52361	3.27397e-16
Suds3	-3.52144	3.78506e-14
Cobll1	-3.52004	2.87204e-10
Lepr	-3.5157	1.07466e-12
Mroh1	-3.5145	1.33677e-07
Col1a1	-3.51317	2.10779e-11
Slc30a9	-3.51301	8.65846e-13
Hdgfrp3	-3.5107	3.3162e-09
Rfx3	-3.51029	1.09641e-05
Epb41l2	-3.50676	0
Pogz	-3.50376	5.61021e-10
Sbno1	-3.50375	1.86617e-27
Setd5	-3.5019	2.99285e-24
Gpsm2	-3.49892	4.45762e-05
Ubxn7	-3.49821	5.32787e-17
Daglb	-3.49638	9.56674e-05
Itfg1	-3.49379	3.07297e-18
Ttc14	-3.49354	3.78886e-15
Cpsf6	-3.49287	9.8576e-22
Arid1a	-3.49238	2.43024e-18
Ppm1a	-3.48905	7.93403e-20
Pik3r1	-3.48687	0
Trpm7	-3.48316	1.35076e-25
Dmtf1	-3.48035	5.26606e-16
Gtf2i	-3.47991	5.32134e-16
Zfp334	-3.47969	0.000244453
Ncor2	-3.47226	1.51004e-05
Cep128	-3.4718	0.026276
Stxbp5	-3.47062	3.51217e-09
Rif1	-3.46942	8.16489e-24
Ago4	-3.46878	0.00472023
Sept7	-3.4676	0
Kif13a	-3.46754	4.65301e-21
Spag9	-3.4648	0
Daam1	-3.46466	1.07744e-24
Dnajc1	-3.46282	1.02517e-14
Crebrf	-3.46267	3.75155e-26
Gulp1	-3.4618	1.51444e-10
Brd8	-3.45337	1.55585e-12
Rbbp6	-3.45294	1.19417e-18
Trio	-3.45262	2.59951e-20
Sema3d	-3.45096	0.000392561
Myh14	-3.44664	0
Cecr2	-3.44284	7.95871e-05
Ints6l	-3.44234	1.35497e-17
Ep300	-3.44159	2.36841e-21
Nol4l	-3.44098	0.000352842
Creb1	-3.43984	8.45312e-25
Dzip3	-3.43927	4.57028e-08
Srrm2	-3.43608	0
Gcc2	-3.43421	2.0386e-22
Phf3	-3.43313	1.50311e-23
Recql	-3.43259	0.0018358
Adgrf5	-3.43238	0
Maml3	-3.43178	2.71459e-07
Plekhm3	-3.43044	1.51629e-09
Zkscan3	-3.4299	3.05501e-13
She	-3.42927	2.52756e-16
Prkd3	-3.42898	2.34528e-22
Lcorl	-3.42883	7.18837e-06
Phlpp2	-3.42815	5.81768e-05
Gja5	-3.42712	4.21798e-10
Arhgap35	-3.42567	3.5125e-24
Adamtsl2	-3.42254	1.13853e-10
Zfp644	-3.42117	5.28839e-27
Usp24	-3.42114	1.44661e-19
Xrn1	-3.41887	4.6801e-17
Pcsk5	-3.41714	1.2946e-05
Guf1	-3.4132	7.59336e-07
Secisbp2l	-3.41291	0
Myorg	-3.41273	0.00166852
Trak1	-3.41106	1.51063e-18
Sh3tc2	-3.41027	0.00448314
Igf1	-3.40944	9.16736e-15
Gsk3b	-3.40935	3.64098e-22
Abhd2	-3.40682	0
Nfix	-3.40608	5.53919e-12
Antxr2	-3.40605	1.04738e-24
Tom1l2	-3.40216	2.12935e-08
Tspan2	-3.4021	3.64561e-18
AU022252	-3.402	0.000576404
Cnst	-3.40178	1.60795e-09
Sept6	-3.40071	0.00175599
Slc25a23	-3.39874	4.16616e-05
Ncoa1	-3.3958	2.42405e-12
Sema6d	-3.39509	1.1951e-19
Sh3rf1	-3.39372	7.54563e-08
Samd4	-3.39171	1.53721e-15
Gse1	-3.3904	2.76088e-05
Usp37	-3.38854	1.22308e-07
Cep290	-3.38624	8.11169e-11
Hs2st1	-3.3839	1.41613e-23
Fchsd2	-3.38351	4.84202e-15
Akap11	-3.38346	0
Sike1	-3.38184	9.23187e-17
Cobl	-3.38119	2.8123e-10
Ttll4	-3.38016	4.72296e-08
Ildr2	-3.37945	0.00577756
Zfp148	-3.3774	2.31667e-20
Ppp2r3a	-3.37724	5.75403e-12
Fendrr	-3.3771	4.35572e-07
Zfp111	-3.37694	0.000123378
Reck	-3.37407	7.24554e-07
Thrb	-3.37388	1.58515e-05
Zfp292	-3.37318	6.90838e-25
Zfp606	-3.37252	0.00488525
Myo10	-3.36812	4.67049e-15
Vps13a	-3.36459	8.72854e-21
Mapre2	-3.36377	1.35445e-13
Mtr	-3.35931	6.23077e-09
Amotl1	-3.35747	0
Ndst1	-3.35602	0
Madd	-3.35524	2.79976e-08
Cc2d2a	-3.3529	5.61758e-08
Slit3	-3.34786	3.01576e-10
Adamts9	-3.34762	3.15343e-12
Foxj3	-3.34748	6.77206e-09
Zbtb10	-3.34747	2.16972e-07
Ipo8	-3.34638	1.14057e-10
Piezo1	-3.34628	7.17246e-18
Tbc1d16	-3.34459	0.000321907
Dpy19l4	-3.34438	1.39227e-10
Rgs3	-3.34406	2.81057e-12
Jade1	-3.34342	1.69422e-06
Cep250	-3.34287	3.87526e-07
St7l	-3.34151	8.50053e-06
Pik3r4	-3.34021	4.29113e-07
Dock1	-3.33644	7.05289e-21
Sspn	-3.336	0.00760981
Kidins220	-3.33475	8.53049e-24
Arhgef18	-3.33445	1.83637e-13
Gucy1b3	-3.33253	1.10233e-20
Rai1	-3.33086	0.00164955
Gigyf2	-3.33024	7.61886e-15
Wdr11	-3.32489	9.528e-10
Ppip5k2	-3.32478	4.36753e-10
Taok2	-3.32418	2.16655e-24
C2cd3	-3.32309	2.04028e-07
Cmah	-3.32218	0.00170838
Kdm2b	-3.3206	0.00622465
Golgb1	-3.31806	8.15663e-21
Golga3	-3.31798	3.98901e-16
Tmem260	-3.31506	0.000231713
Zfp106	-3.314	0
Cep170	-3.31318	3.55232e-21
Fam126a	-3.3109	1.62319e-11
Ccser2	-3.30893	0
Mtmr10	-3.3078	1.63127e-11
Dock7	-3.30505	1.3492e-19
Ccdc88a	-3.3037	7.0658e-19
Aig1	-3.30205	4.72129e-05
Etv5	-3.30136	1.01885e-14
Ift80	-3.30047	2.87983e-06
Dnaja1	-3.30031	0
Parp6	-3.29388	0.00109108
Fktn	-3.29349	3.49059e-07
Dnah12	-3.2934	4.50199e-06
Cdc23	-3.29234	2.52516e-10
Svil	-3.28581	6.78639e-22
Aqr	-3.28549	4.46071e-10
Klf3	-3.28418	2.14432e-26
Dip2b	-3.27971	6.59998e-10
Pten	-3.27857	0
Atf7ip	-3.276	2.09285e-20
Adgrl2	-3.27433	3.23806e-16
Slc6a6	-3.27413	1.60496e-24
Plekhg1	-3.26183	1.07459e-08
Rufy2	-3.26088	1.37444e-05
Ppp1r14c	-3.26034	2.78925e-08
Arhgef28	-3.25973	1.42505e-12
Tspan7	-3.25826	0
Nrip1	-3.25696	1.16896e-08
Myo18a	-3.25452	3.88389e-18
Cyyr1	-3.25272	0
Clk1	-3.2526	0
Ccdc82	-3.25039	9.99387e-17
Micu1	-3.24496	1.27031e-08
Zbtb38	-3.24489	1.46849e-20
Jup	-3.24126	0
Dennd4c	-3.23769	8.3797e-24
Phkb	-3.23597	8.70061e-09
Itga1	-3.23571	2.30154e-11
Fam49a	-3.2355	3.1913e-19
Rere	-3.23536	1.23619e-09
Pdk1	-3.23342	0.00854449
Atp7b	-3.23183	0.000129364
Homer1	-3.23034	8.80654e-05
Sh3kbp1	-3.22763	4.14163e-10
Ednrb	-3.22563	5.3563e-16
Atp2c1	-3.22453	3.70812e-25
Auh	-3.22036	0.0147808
Ppp1cb	-3.21944	0
Lyst	-3.2191	7.50289e-19
Tbc1d32	-3.21644	0.000318771
Elmod2	-3.21565	1.16074e-07
Lrrcc1	-3.21325	2.35244e-10
Angpt1	-3.21309	0
Prdm16	-3.2091	0.018269
Nucb1	-3.20808	2.64761e-22
Usp48	-3.20575	3.69129e-15
Rapgef5	-3.20509	0
Plod1	-3.20269	4.16085e-11
Lrrc8d	-3.2015	1.6416e-06
Npr2	-3.20078	5.25653e-05
Mkl2	-3.20038	5.86283e-16
Pdpk1	-3.19985	1.2942e-17
Clcn4	-3.19942	5.16345e-12
Cntln	-3.19504	1.84001e-07
Clec16a	-3.19489	1.11307e-07
Mecp2	-3.19419	4.44913e-14
Tie1	-3.19305	2.46534e-13
Swt1	-3.19271	3.14968e-10
Evi5	-3.19139	2.06477e-19
Fgd5	-3.18899	3.20579e-17
Man2a2	-3.1869	5.87078e-14
Pygm	-3.18618	0.00276993
Rassf9	-3.18602	6.56028e-15
Pltp	-3.18489	2.91204e-16
Prr5l	-3.18438	0.000388092
Klhl20	-3.1826	2.37783e-05
Tmpo	-3.18226	1.28851e-20
Mindy2	-3.17921	3.42009e-22
Rpgrip1l	-3.17845	0.00851728
Tek	-3.17801	0
Ppfibp1	-3.17798	5.07131e-20
Nrf1	-3.17432	0.000102341
Ahr	-3.17179	2.43342e-15
Csnk1g1	-3.17015	1.91749e-06
Cbx7	-3.16988	0.0379197
Mxra8	-3.1697	2.12116e-10
Fam184a	-3.16941	0.0253731
Kif21b	-3.16807	0.0339088
Baz1b	-3.16763	0
Adamts5	-3.16669	0.00029758
Alkbh8	-3.16604	0.00160837
Dhx30	-3.16091	2.01855e-09
Dennd5a	-3.1601	0
Gm14391	-3.15409	0.00879975
C6	-3.15387	7.4203e-10
Exd2	-3.15291	0.0361557
Pld1	-3.15033	8.29799e-10
Thra	-3.14789	2.81508e-09
Ghr	-3.14439	4.13454e-17
Fyco1	-3.14409	2.23054e-14
Tpgs2	-3.14405	0.0302631
Mef2a	-3.14379	0
Lnpk	-3.14254	8.96314e-06
Zeb1	-3.14089	6.79206e-16
Zfp329	-3.14019	4.86447e-07
Ubxn2b	-3.1383	0.0080927
Nr2c2	-3.13086	6.31077e-14
Elmo1	-3.13061	1.26663e-08
Gfm2	-3.1296	0.00178191
Fam53b	-3.12845	1.87537e-07
Creb3l2	-3.12672	2.27119e-13
Jam2	-3.12634	5.07887e-11
Ppp2r5a	-3.12506	0
Prkce	-3.12383	1.20264e-11
Vps39	-3.12318	3.36224e-09
Fmo2	-3.12281	0
D5Ertd579e	-3.12225	1.2821e-19
Golga4	-3.11683	0
Brd3	-3.11642	3.03216e-08
Zyg11b	-3.11461	6.30569e-16
Mars2	-3.10962	0.0374262
Dpysl2	-3.10724	0
Rsu1	-3.10463	6.58208e-18
Ckap5	-3.10056	7.97605e-18
Rbm6	-3.0986	1.06735e-19
Cdc42bpg	-3.09456	5.2102e-17
Arfgef1	-3.0929	7.25666e-21
9330182L06Rik	-3.09272	0.0325283
Ubfd1	-3.09123	1.18411e-07
Pofut1	-3.09063	0.000184123
Mbtps2	-3.08485	0.0293109
Crebbp	-3.08421	2.96193e-19
Esyt2	-3.08247	1.30773e-19
Arhgef11	-3.08224	1.36985e-12
Inpp5f	-3.08034	4.33452e-06
Tspan5	-3.07971	4.62817e-05
Arl5b	-3.07944	5.87067e-11
Gabbr1	-3.07924	0.0454703
Atm	-3.07861	1.94257e-11
Alcam	-3.07723	0
Snx13	-3.07714	3.77218e-19
Dach1	-3.07609	9.05072e-08
Dab2ip	-3.07366	7.23907e-14
Rassf3	-3.07346	0
U2surp	-3.07064	5.06287e-19
Baz2a	-3.07048	1.03889e-11
Rcor3	-3.06916	0.00540427
Ttc13	-3.06871	0.000826509
Clic5	-3.0687	0
Dlg5	-3.06704	3.13993e-05
Ankrd17	-3.06617	2.07293e-17
Sos1	-3.06567	1.46192e-08
Trappc12	-3.06363	7.79395e-05
Zmym6	-3.0632	0.02027
Plxnc1	-3.06261	4.28885e-09
Pi4ka	-3.06208	6.37198e-11
Ccdc85a	-3.05594	6.09513e-12
Vangl1	-3.0555	0.000209643
Eif4g3	-3.05454	1.6366e-15
Ndrg3	-3.05444	2.83494e-10
Setd2	-3.05193	0
Sec24a	-3.0519	6.14181e-08
Ptpn3	-3.04989	0.00013944
Cask	-3.04882	7.04877e-13
Mtus1	-3.04859	0
Nup214	-3.04859	4.40077e-06
Hp1bp3	-3.04639	0
Fip1l1	-3.04482	3.00665e-15
Tnks2	-3.04456	1.52228e-19
Tsc22d2	-3.04421	7.17435e-08
Ndfip2	-3.04366	4.30186e-06
Phldb1	-3.04322	6.39798e-11
Abca2	-3.04095	2.07758e-08
Pign	-3.04071	1.3337e-06
Pola1	-3.03894	0.000386241
Zcchc7	-3.0382	7.39184e-13
Dennd6a	-3.03711	2.3011e-15
Zfp236	-3.03552	4.74719e-08
Lpin2	-3.03377	2.26278e-20
Ankrd10	-3.03262	0.00124516
Tmem131l	-3.03113	0.000448426
Abi2	-3.0295	2.49913e-08
Nvl	-3.02773	3.15791e-07
Mlh3	-3.02414	0.000691918
Crtc3	-3.02342	0.000886804
Trim65	-3.02243	0.00504675
Zfp318	-3.02039	7.46039e-08
Usp47	-3.0202	0
Ncapd3	-3.02008	0.0300138
Nacc2	-3.01906	0.000149725
Msi2	-3.01491	5.19381e-16
Tnks	-3.01383	3.81715e-10
Pcgf3	-3.01166	7.20887e-11
Zkscan1	-3.01151	5.53766e-18
Osbpl1a	-3.01097	0.000168705
Rsbn1l	-3.00868	1.73703e-08
Smg6	-3.00771	2.58793e-09
S100pbp	-3.00438	0.029411
Ncoa6	-2.99962	1.04841e-08
Ick	-2.99945	2.37566e-10
Magi3	-2.99945	0
Fsd1l	-2.99943	0.0124278
Hspa12a	-2.99829	0.00109296
Eml1	-2.99718	9.04927e-13
Firre	-2.99397	8.70222e-10
Chordc1	-2.99278	8.11838e-12
Trps1	-2.99215	2.29233e-13
Uvrag	-2.98931	2.76227e-10
Ankrd26	-2.98174	0.0271795
Tasor	-2.97832	1.08497e-20
Lss	-2.97544	0.00678882
Rnpepl1	-2.97316	0.00155988
Slc35b4	-2.97296	7.48549e-05
Efr3a	-2.96758	8.15438e-15
Nemf	-2.96553	5.06119e-15
Bcl2	-2.9652	1.12661e-05
Ttll7	-2.96379	4.5133e-15
Calcrl	-2.96286	0
Usp40	-2.96183	0.000145788
Chn1	-2.96096	0.00371766
Miga1	-2.95885	8.71363e-05
C2cd5	-2.9578	0.0452283
Eln	-2.9568	8.86092e-10
Dennd11	-2.95654	5.78989e-06
Frs2	-2.95357	1.24021e-06
Tmcc2	-2.95287	1.60969e-09
Afdn	-2.95259	0
Mfsd6	-2.95153	1.67999e-14
Uhmk1	-2.95109	0
Robo1	-2.95077	0.0368409
Stam	-2.94716	5.61495e-07
Ythdc1	-2.94445	7.31766e-13
Tmtc3	-2.94443	2.35766e-10
Spg11	-2.94398	2.45221e-07
Ltbp3	-2.93881	6.60825e-08
Atp11a	-2.93707	0
Dock8	-2.93654	4.42949e-12
Scmh1	-2.93584	0.00724478
Cep63	-2.93509	0.000190864
Senp1	-2.9331	9.02831e-07
9930021J03Rik	-2.93233	1.15293e-10
Slc35a3	-2.93171	5.74801e-11
Phf20	-2.93066	1.88904e-09
Prr14l	-2.9305	7.92124e-14
Med13l	-2.92938	2.25846e-10
Top1	-2.92389	6.85883e-19
Cdk12	-2.92231	3.96969e-13
Nrep	-2.91985	2.44411e-06
Stag2	-2.91962	0
C330007P06Rik	-2.91955	3.63772e-14
Ctdspl2	-2.9175	2.15921e-09
Pbx3	-2.91326	0.00749908
Zdhhc21	-2.91314	1.38253e-05
Fam13a	-2.91143	0.000420977
Smurf2	-2.90925	0
Plxnb1	-2.90574	5.06432e-07
Fgf1	-2.90502	2.30154e-11
Sox17	-2.90441	5.26751e-05
Adcy7	-2.90077	1.65282e-11
5031439G07Rik	-2.89948	0.000304621
Ptprk	-2.89875	1.57599e-17
Zxdc	-2.89789	0.033547
Phf21a	-2.89706	4.37097e-09
Slco4c1	-2.89634	2.54989e-09
Erc1	-2.89148	1.53395e-07
Tcf20	-2.88888	0
Serinc5	-2.88693	6.76885e-10
Fzd7	-2.88594	2.14811e-05
Fbln1	-2.88498	0.0368252
Flt4	-2.88188	2.30523e-07
Rab11fip1	-2.8803	0
Dopey2	-2.87974	3.84418e-08
Nsmaf	-2.87877	6.964e-12
Mxi1	-2.87699	1.25718e-05
Pde3b	-2.87681	0.000316007
4931406P16Rik	-2.87486	1.01664e-15
Myrf	-2.87448	0.000508297
Cdc14a	-2.87429	6.37055e-08
Prkg2	-2.87416	1.088e-05
Abca1	-2.87335	6.16961e-14
Trim33	-2.87105	7.47596e-11
Synrg	-2.8704	4.03574e-08
Lrrk1	-2.86977	3.26869e-10
Nup98	-2.86801	2.8508e-14
Zfp407	-2.86731	2.74495e-09
Ptprm	-2.8657	0
Aldh6a1	-2.86532	3.49361e-08
Tacc1	-2.86457	0
Sun1	-2.86373	9.00517e-11
Trip11	-2.86241	0
Heca	-2.86218	4.98074e-16
Myh11	-2.86197	0
Mtss1	-2.86133	6.46183e-13
Ranbp2	-2.8602	0
Lztfl1	-2.8596	1.06153e-06
Srek1	-2.85832	2.25356e-08
Ric1	-2.85674	6.44315e-10
Fbf1	-2.85272	9.12392e-06
Zbtb41	-2.8486	7.0701e-12
Uggt1	-2.84597	2.0498e-17
Nbeal2	-2.84531	0.0378067
Ccdc127	-2.84523	4.66387e-06
Ints1	-2.84417	0.00276965
Mcm9	-2.84243	0.0443537
Sash1	-2.84016	0
Jcad	-2.83977	0
Kdm6a	-2.83916	8.34589e-12
Adcy9	-2.83785	0.000249775
Cbx6	-2.83715	8.42509e-10
Zfp91	-2.8369	1.21657e-16
Eif4ebp2	-2.83679	3.76139e-06
Prkcz	-2.83612	0.00304942
Clip1	-2.83372	0
Mapk8	-2.83299	1.77633e-05
Plcb4	-2.83082	4.68559e-14
Kansl1l	-2.83061	2.60421e-07
Cdk19	-2.82953	6.87362e-06
Selenoi	-2.82938	2.27986e-05
Fubp1	-2.82919	0
Nrp2	-2.82864	4.00096e-16
Polg	-2.82709	2.0953e-06
Mcf2l	-2.82697	3.55892e-08
Igf2r	-2.82631	2.12726e-16
Mvb12b	-2.82627	1.95306e-05
Cramp1l	-2.82528	0.000391687
Sept4	-2.82499	2.30154e-09
Bcl9l	-2.82422	0.000254433
Dhdh	-2.82406	0.000531115
Vopp1	-2.824	0.000824634
Sec14l1	-2.82342	7.89371e-16
Usp6nl	-2.82313	4.4666e-10
Rmnd5a	-2.82159	4.52781e-09
Dgke	-2.81874	0.00168248
Emcn	-2.81744	5.01441e-06
Gatad2b	-2.81635	4.25452e-13
Bdp1	-2.81503	5.68703e-18
Gapvd1	-2.81275	1.42901e-14
P2rx7	-2.81192	0.00107469
Ubr5	-2.8113	0
Axin2	-2.81096	0.0114807
Cic	-2.80922	2.64644e-05
Txlng	-2.8084	5.56357e-08
Chd1	-2.80771	3.71174e-16
Cabin1	-2.80636	1.06165e-05
Tep1	-2.80539	0.00138059
Fhdc1	-2.80201	0.00257358
Fam20b	-2.80028	3.75169e-14
Ttl	-2.80022	0.000954689
Yap1	-2.79976	6.94403e-15
Wwc2	-2.79729	2.44069e-11
Pfkp	-2.79454	1.30899e-10
Sympk	-2.79058	0.000124363
Lmtk2	-2.79051	2.0973e-12
Cstf2	-2.78946	4.30496e-07
Ankhd1	-2.78548	1.36646e-16
Dnmbp	-2.78451	9.80529e-05
Ptgfrn	-2.78439	0
Vwa8	-2.78374	8.24674e-07
Tmem63b	-2.78127	8.46889e-08
Mettl7a1	-2.77948	0
Casp2	-2.778	2.16794e-05
Prpf4b	-2.7772	0
Wdr44	-2.77644	1.53561e-05
Manba	-2.77614	0.0170005
Ctnnd1	-2.77498	0
Plscr4	-2.77331	0.000399541
Dip2a	-2.77309	6.16571e-06
Fam199x	-2.77277	0.000115301
Hnrnpu	-2.77121	0
Zfp629	-2.76967	0.0297365
Zfyve27	-2.7686	0.0162772
Wls	-2.76746	2.77568e-12
Tmem94	-2.76673	0.00184414
Pofut2	-2.76647	0.000120377
Akap5	-2.76638	0
Klhl24	-2.76593	0
Git2	-2.76367	1.76103e-08
Npr1	-2.76089	1.89608e-11
Fgfr2	-2.76032	1.85515e-17
Colec12	-2.75721	0
Ecpas	-2.75707	1.50375e-14
Rbl2	-2.75672	5.31175e-11
Mast2	-2.75661	5.37401e-05
Diaph2	-2.75625	1.34391e-10
Smim14	-2.75605	1.97172e-07
Dcaf8	-2.75506	2.66789e-13
Atxn7l1	-2.75479	0.000304919
Kat6a	-2.7546	0
Ehmt1	-2.75457	4.6978e-08
Mospd2	-2.75298	1.85826e-10
Topbp1	-2.752	2.57345e-05
Kmt2e	-2.74903	3.18176e-16
Foxo1	-2.74472	0.000667227
Deptor	-2.74471	2.24361e-11
Agpat3	-2.74407	2.27847e-08
Qk	-2.74358	0
Nr3c1	-2.74216	0
Ccnt1	-2.74184	3.0793e-11
Snapc3	-2.74184	3.2091e-06
Mgll	-2.74176	2.52629e-07
Cyhr1	-2.74139	1.39221e-07
Arhgap23	-2.74083	8.35998e-05
Gpatch8	-2.74049	5.88504e-08
Zcchc14	-2.73788	6.38342e-09
Rab11fip3	-2.73783	0.0470293
Nup160	-2.73704	0.0108122
Tpr	-2.73645	0
Adamts2	-2.73641	5.45298e-08
Itch	-2.7352	9.94033e-16
Agps	-2.73287	3.1099e-09
Heyl	-2.73124	0.0408286
Mob2	-2.73078	0.00667877
Tom1l1	-2.72895	8.21588e-07
Ddi2	-2.72793	6.80464e-16
Wwp1	-2.72239	0
Ppp4r3a	-2.7215	1.36606e-14
Rgs12	-2.72031	1.89491e-05
Tmod3	-2.71787	0
Shank3	-2.71776	4.43392e-07
Map4k5	-2.71531	4.57236e-09
Col4a3bp	-2.71258	1.02087e-13
Osbpl8	-2.7087	4.98802e-14
Slc29a1	-2.70869	0.000360877
Zfp326	-2.70617	0.0383854
Syncrip	-2.70507	1.00991e-14
Nfic	-2.70418	6.24108e-06
Anks1	-2.70412	4.3188e-07
Mgat5	-2.70265	2.82658e-07
Epb41l3	-2.70184	0.00022096
Zfp760	-2.70144	0.00947509
Numa1	-2.70128	0
Stim1	-2.69917	4.11923e-08
Myo5a	-2.69911	1.07972e-07
Slco2a1	-2.69503	0
Lamb2	-2.6947	4.76263e-11
Kmt2b	-2.69347	0.000910903
Gpr137b	-2.69266	0.00293188
Bace1	-2.69227	4.56708e-06
Med13	-2.69132	0
Ttc7b	-2.69048	0.00124026
Klhl42	-2.69029	0.00506172
Lbh	-2.6894	0
Taf1	-2.68858	4.88769e-15
Zmym2	-2.68504	5.76913e-11
Chml	-2.68472	0.000109248
Kif1c	-2.68407	0
Ppp1r7	-2.68326	4.69937e-05
Gon4l	-2.68292	2.9282e-09
Nr2f2	-2.68208	4.50043e-07
Rasa1	-2.68202	6.40067e-16
Car8	-2.68061	0
Tent5c	-2.68031	0.0048877
Xiap	-2.67824	0
Ccng2	-2.67752	8.40066e-06
Atp13a3	-2.67638	0
Clec1b	-2.6763	0.00830894
Ulk2	-2.67617	1.97158e-11
Kif16b	-2.67605	9.95381e-08
Slc4a4	-2.67476	0.0353795
Trim24	-2.67377	0.000151033
Tubgcp5	-2.67233	6.45062e-06
Adgra3	-2.67188	6.11872e-05
Ncoa7	-2.67171	2.11429e-05
Kif13b	-2.67163	4.28486e-07
Top3b	-2.67024	0.000666284
Vps50	-2.67002	1.9047e-05
Cfap43	-2.66914	5.57289e-06
Luzp1	-2.66881	0
Mia2	-2.66784	1.87089e-15
Gbf1	-2.66529	8.74247e-07
Sypl	-2.66526	9.53345e-06
March2	-2.6651	3.81766e-05
Prps2	-2.66285	0.000303703
Irf6	-2.66033	3.8114e-05
Ints2	-2.66012	0.0494432
Agrn	-2.65882	7.10791e-10
Hif1an	-2.65855	0.00414327
Clstn1	-2.65806	0
C2cd2	-2.65336	6.4326e-05
Tut4	-2.65289	1.25874e-06
Arhgef5	-2.65271	6.01585e-11
Sept11	-2.65094	4.92543e-16
Cbfa2t2	-2.65062	0.0167074
Zfp646	-2.65032	2.36932e-07
Rad54l2	-2.64972	0.00146046
Mtor	-2.64953	2.18444e-06
Sema3b	-2.64889	7.51323e-08
Gramd1b	-2.64855	0.00579317
Gm45062	-2.64722	4.18165e-05
Zzz3	-2.64673	9.88632e-12
Kifc3	-2.64645	0.0191603
Med14	-2.64642	7.0572e-08
Podxl	-2.64631	0
Myct1	-2.64326	6.30683e-08
Socs2	-2.64294	6.41835e-09
Usp53	-2.64286	8.21005e-05
Atl2	-2.64069	3.94881e-07
Ano1	-2.6392	1.38035e-12
Nek1	-2.63867	7.81477e-05
Nfatc1	-2.63859	3.77101e-05
Pik3cb	-2.63838	0.000123212
Ext1	-2.63829	1.97927e-09
Ciz1	-2.63815	1.10866e-05
Chmp4c	-2.63795	0.000482427
Csnk2a2	-2.63345	0.00993484
Ubr3	-2.63283	2.94722e-12
Nipbl	-2.63186	0
Ankmy2	-2.63179	0.000111178
N4bp2	-2.6305	0.00388167
Iws1	-2.63049	1.34698e-10
Atxn2	-2.62818	9.03146e-06
Stab1	-2.62739	2.46808e-06
Trp53bp2	-2.62402	7.7257e-12
Rtkn2	-2.62398	1.496e-10
Ahctf1	-2.62356	4.05336e-14
Abcb1a	-2.62284	4.39742e-07
Ldlrap1	-2.6227	0.0320794
Mark3	-2.62053	1.14135e-13
Atg4b	-2.62042	0.00413653
Appl1	-2.61862	1.96835e-10
Maml2	-2.61817	5.75143e-06
Mfge8	-2.61516	1.7872e-10
Lpcat1	-2.61316	0
Foxk1	-2.61304	7.69335e-05
Coro1c	-2.61232	3.54585e-15
Pafah1b1	-2.61145	0
Hectd1	-2.60652	0
Marf1	-2.60625	1.35435e-12
Wdr37	-2.60611	2.51028e-09
Elmo2	-2.60295	2.67369e-05
Lrrc8b	-2.59967	2.14527e-12
Ppp2r5c	-2.59961	6.39733e-13
Relch	-2.59553	1.78076e-06
Cwf19l2	-2.59354	2.58514e-07
Runx1	-2.59256	3.46683e-08
Ptprf	-2.59253	0
Tmem131	-2.59096	3.02153e-09
Bmp5	-2.59052	6.3909e-12
Srpk1	-2.58933	1.13059e-06
Ezh1	-2.58876	3.04398e-07
Nceh1	-2.58749	3.6087e-10
Ppm1k	-2.58699	0.00151791
Chd2	-2.58652	1.08045e-14
Eprs	-2.58616	0
Ypel2	-2.58509	0.00210778
Dpysl3	-2.58497	7.16871e-06
Tnrc6a	-2.58486	8.3627e-09
Fnbp1	-2.5848	1.77307e-05
Smarcad1	-2.58369	1.20113e-07
Stard4	-2.58294	9.52179e-05
Clk3	-2.58239	4.39398e-06
Thsd1	-2.57842	0.00167399
Cep68	-2.57555	0.000376486
Agpat5	-2.57521	0.00834952
Abcc5	-2.57492	9.87885e-10
Mysm1	-2.57348	5.14499e-12
Ube3c	-2.57186	3.19545e-07
Cyth3	-2.57135	0
Zfp267	-2.56839	0.0105522
Gm4631	-2.56805	9.31312e-05
Pan3	-2.56713	2.80067e-13
Glg1	-2.56512	1.78727e-14
Cep162	-2.56493	7.30458e-05
Itpkb	-2.56474	0
Lats2	-2.56338	5.82255e-13
Nfya	-2.56256	0.0107873
Pbrm1	-2.56243	0
Ankfy1	-2.56087	3.03563e-11
Pcm1	-2.56062	0
Slc44a3	-2.56032	0.00528296
Man1a	-2.55989	6.17524e-10
Rictor	-2.55971	3.05234e-11
Phtf1	-2.55902	0.00201994
Tsc2	-2.55868	2.53165e-06
Phf8	-2.55796	0.00385841
Myo1d	-2.55466	8.94931e-13
Arhgef26	-2.55402	1.23435e-07
Slmap	-2.55211	8.01482e-14
Sms	-2.55205	0.000138912
Cfh	-2.55126	0
Fam171a1	-2.55124	5.61276e-08
Tln1	-2.55039	0
Cavin2	-2.54544	0
Atp7a	-2.54523	1.03473e-08
Efcab14	-2.54397	1.61843e-08
Ssh1	-2.54191	1.80795e-06
Csnk1a1	-2.5418	0
Triobp	-2.5413	0.0467139
Ube4a	-2.53943	2.60629e-07
Mapkbp1	-2.53907	3.95297e-06
Mtdh	-2.53707	0
Usp54	-2.53701	8.58486e-06
Itpripl2	-2.53609	0
Mr1	-2.53279	0.00351471
Lratd2	-2.53213	6.50539e-07
Fam193b	-2.53187	0.016686
Prdm2	-2.53116	1.1134e-07
Odf2	-2.53043	0.00315055
Rnf141	-2.52928	1.02737e-13
Rassf8	-2.52918	1.44742e-10
Dcbld2	-2.5265	3.41287e-06
Frmd6	-2.52579	3.71648e-09
Tgfb1i1	-2.52508	0.00554725
Togaram1	-2.52495	1.74453e-10
Tubgcp3	-2.52379	0.00213296
Tjp1	-2.52313	0
Large1	-2.52216	0.0354981
D430042O09Rik	-2.51982	0.00216576
Wipi2	-2.519	1.46237e-05
Zmynd11	-2.51899	0
Lcor	-2.51662	0.00323225
Tmem47	-2.51569	3.65412e-07
Fmo1	-2.5142	0
Rbbp4	-2.5139	2.11361e-09
Sh3bp4	-2.51339	0.0378239
Loxl2	-2.51324	7.37208e-05
Sel1l	-2.51305	0
Rrm2b	-2.51298	8.97904e-08
Csnk1e	-2.5128	2.69587e-05
Gm38394	-2.51262	0.0413315
Zbtb11	-2.50773	0.000103975
Rubcn	-2.5058	0.00275161
Atg16l1	-2.50472	0.00820968
Rusc2	-2.50332	0.00013163
Sdc2	-2.50266	4.3714e-09
Lrrc58	-2.50239	1.15077e-11
Kdm3a	-2.50194	3.29311e-06
Ercc6l2	-2.50149	0.00192389
Strn	-2.50139	1.40151e-09
Tshz1	-2.50093	1.22099e-06
Trip4	-2.49886	0.000565975
Rab3gap1	-2.49847	1.86797e-10
Twsg1	-2.4983	2.26722e-11
Purb	-2.49796	0
Myh9	-2.49682	0
Stxbp6	-2.49515	0.000238173
Epg5	-2.49476	0.0208956
Nae1	-2.49474	1.05481e-06
Ccp110	-2.4928	0.0246274
Taok3	-2.49038	9.83125e-11
Cog5	-2.48782	2.93782e-09
AI504432	-2.48774	0.00283967
Gne	-2.48767	0.00197801
Lamc1	-2.48675	0
Ccdc186	-2.48648	2.02775e-10
Smarcb1	-2.48554	0.00796762
Gopc	-2.48356	1.9793e-05
Csde1	-2.47687	0
Podn	-2.47552	0.0436279
Pde7a	-2.47455	2.28098e-05
Pank3	-2.47403	0
Caprin1	-2.46549	0
Spopl	-2.46465	5.32649e-06
Cdc42bpb	-2.46405	5.99949e-10
Jarid2	-2.46289	0.000301029
Tmem164	-2.4619	3.00727e-05
Acvr2a	-2.46102	2.30146e-07
Adcy6	-2.46068	0.000982818
Ccdc50	-2.45902	0
Tbx3	-2.45766	9.7938e-09
Setdb1	-2.45714	0.000731133
Epm2aip1	-2.45703	7.0254e-08
Wdr48	-2.45305	2.00358e-07
Otud7b	-2.45266	6.78044e-07
Ntn4	-2.45257	1.98145e-07
Uvssa	-2.45056	0.0129506
Rasa2	-2.44773	0.00433668
Ttc17	-2.44436	0.00511373
Tpp2	-2.44337	5.56757e-10
Bcr	-2.44288	1.0882e-05
Upk3b	-2.44199	0.0138161
Brd9	-2.43952	2.06917e-05
Fgfr1	-2.43887	0.00406765
Smad5	-2.43856	4.29513e-11
Bicd2	-2.43775	5.55175e-10
Eps15	-2.43601	0
Fbxo30	-2.43559	6.34059e-06
Ap3d1	-2.43437	0.000165515
Cdk7	-2.43416	0.00690186
Tdrd3	-2.43243	2.65373e-07
Itgav	-2.43238	9.76741e-11
Stard8	-2.42934	4.83199e-10
Zfp609	-2.42541	0.00254766
Zfp12	-2.42485	0.0206778
Luc7l3	-2.42323	0
Rassf4	-2.42204	0.000352855
Aff3	-2.42049	0.000325616
March7	-2.42016	5.00527e-07
Nmt2	-2.42008	2.11608e-06
Aldh2	-2.41878	0
Xpc	-2.41539	0.00247217
Luc7l	-2.41525	2.90478e-05
Prex1	-2.41511	0.000124057
Hipk1	-2.41493	0
Nkd1	-2.41481	1.15077e-11
2610507B11Rik	-2.41459	0
Zfp367	-2.41272	0.000763958
Zfc3h1	-2.41163	3.58092e-08
Abcg1	-2.41154	9.20615e-11
Celsr1	-2.41053	0.00894158
Yipf6	-2.41012	0
Prosc	-2.40938	0.0221651
Crybg3	-2.40852	6.49333e-10
Leng8	-2.40805	1.00387e-08
Dgcr2	-2.40791	1.33682e-05
Tnpo3	-2.40693	7.70876e-06
Cgnl1	-2.40539	0
Pcolce	-2.40301	3.20193e-05
Thada	-2.40232	0.00101051
Pdgfrb	-2.40194	2.30486e-09
Myzap	-2.40118	4.92529e-09
Dync1i2	-2.40074	0
Ext2	-2.40051	0.00367737
Sgk3	-2.39956	0.00256091
Ccdc174	-2.39929	0.036989
Man1a2	-2.39759	2.63706e-09
Desi2	-2.39633	0.0244004
Fbxo3	-2.39484	5.96812e-05
Zmym4	-2.39354	9.7734e-06
Rab22a	-2.38996	1.32317e-06
Brd1	-2.38939	2.6253e-10
Abcd2	-2.38558	0.00240901
Snx30	-2.38332	0.00114975
Hltf	-2.3833	9.34901e-09
Ipo11	-2.38206	0.000395343
Rnf38	-2.38174	4.92956e-05
Plekhb2	-2.38105	1.04026e-05
Sik3	-2.38058	0.00297857
Nbr1	-2.38012	4.86775e-09
Ehd2	-2.37835	0
Stag1	-2.37817	1.22464e-11
Sp1	-2.37488	0
Fam193a	-2.37443	5.0842e-05
Cep192	-2.37081	0.00749036
Hsph1	-2.36974	0.000318349
Gpr107	-2.36636	0.000124225
Myo1e	-2.3656	5.55132e-10
Ap1ar	-2.36548	4.25623e-05
Ccar1	-2.36543	2.38691e-06
Hcfc1	-2.36172	1.57779e-08
Atf2	-2.36094	2.56221e-06
Mtmr3	-2.36056	2.8953e-08
Dennd4a	-2.35956	1.01592e-08
Rad50	-2.35885	3.83471e-07
Zfp608	-2.35765	6.44311e-09
Dubr	-2.35741	0.0275531
Tcf21	-2.3561	0.000394726
Ap2b1	-2.35023	6.92317e-10
Dcaf6	-2.34892	3.27865e-05
Rsrc1	-2.34694	0.0130307
Kit	-2.34607	1.15077e-11
Uhrf1bp1l	-2.34491	8.18413e-07
Glce	-2.34388	0.044099
Rbfox2	-2.34385	5.34605e-07
Pqlc3	-2.34192	0.00559068
Atp13a2	-2.34122	0.00303581
Atad2	-2.34103	0.00328278
Acin1	-2.3409	4.47099e-09
Zfx	-2.33913	9.51394e-09
Phldb2	-2.33892	0
Dlg1	-2.33811	8.70357e-10
Fbxw7	-2.33738	0.000121419
Cand1	-2.33698	3.64585e-09
Rbm15b	-2.33637	0.000183818
Fmr1	-2.33628	1.11417e-07
Usp33	-2.33396	5.12502e-09
Atxn1l	-2.33393	4.49593e-07
Ints8	-2.33333	0.000830399
Rabgap1	-2.33299	8.92601e-10
Slc30a7	-2.33136	2.12858e-05
Cdip1	-2.33052	0.00599061
Kif2a	-2.32974	0.00150463
Dgkz	-2.32854	9.57673e-06
Fam174b	-2.32542	1.06906e-06
Sptlc2	-2.32337	0
Pdgfd	-2.32332	0.0142165
Pcmtd1	-2.32328	2.30154e-11
Zfp592	-2.32303	0.0113224
Fam168a	-2.32193	5.03623e-07
Dnmt1	-2.32134	2.81151e-05
Gtf3c4	-2.32109	0.0230987
Dusp3	-2.32019	0
Zhx1	-2.31997	4.44578e-08
Mcm3ap	-2.31951	0.0337019
Tfpi	-2.31942	0.000670274
Ktn1	-2.31871	0
Acer2	-2.31649	0
Ids	-2.31465	0.00038098
Tmem64	-2.31386	0.0065829
Far1	-2.31323	1.01661e-07
Xpo1	-2.31259	1.38092e-10
Yes1	-2.31246	1.35001e-09
Aqp1	-2.31013	0
Ubr2	-2.30924	0.00010215
Ascc3	-2.30919	3.00038e-08
Dsel	-2.30874	0.0381338
Prkci	-2.30816	9.79359e-10
Sec16a	-2.30658	2.68881e-08
Pkn2	-2.30622	1.15077e-11
Zfyve16	-2.30612	0.00145105
Ccdc88c	-2.30522	0.00187832
Chd9	-2.30193	1.95949e-05
Pfkfb2	-2.30191	0.00158963
Crebl2	-2.30177	7.74626e-06
Cyfip1	-2.30021	6.01326e-10
Erp29	-2.29925	2.04811e-05
Hdac4	-2.29887	0.0116005
Cbl	-2.29773	6.73778e-06
Gpatch2	-2.29678	0.0447601
Dyrk2	-2.29631	4.02758e-06
Azin1	-2.29609	1.64215e-08
Als2cl	-2.29419	0.0241813
Copg1	-2.29329	8.97882e-08
Pdxdc1	-2.29237	3.23189e-10
Sec63	-2.28927	1.94154e-09
Rab3gap2	-2.2877	0.000607774
Socs6	-2.28709	0.000241241
Tmem170b	-2.28706	1.38169e-05
Tfdp2	-2.28682	4.37317e-07
Tbl1x	-2.2862	5.68209e-10
Slc43a2	-2.28583	3.69033e-06
Gsap	-2.28578	0.000197508
Dcaf1	-2.28418	7.63903e-05
Trpc4ap	-2.28197	0.0009221
Stx8	-2.28168	0.0140102
Tbc1d9b	-2.28152	1.73262e-05
Hdac7	-2.27935	0.0255652
Igfbp5	-2.27876	1.73079e-05
Smchd1	-2.27767	3.49359e-10
Slc35e2	-2.27559	0.0102198
Elf2	-2.27537	4.84433e-05
Tspan9	-2.27472	2.05375e-10
Stk38	-2.27397	0.000120243
Med12	-2.27278	6.01436e-05
4930523C07Rik	-2.27152	1.39416e-07
Maoa	-2.27139	2.82001e-06
Nfatc3	-2.27054	9.31308e-06
Asap2	-2.26967	0.000600754
Vcpip1	-2.26943	2.86833e-07
Notch2	-2.2692	3.79754e-10
Iars2	-2.26888	8.24249e-05
Ptgr2	-2.26819	0.000119681
Eif4g2	-2.26745	0
Slc23a2	-2.26682	9.64567e-09
Asap1	-2.2667	0.00106607
Cdc37	-2.26595	0.00158549
Ift172	-2.26272	0.0010206
Dcaf10	-2.26257	0.00198935
Med1	-2.26208	3.23977e-06
Tsn	-2.25583	0.00722247
Fam117b	-2.25421	9.04698e-05
Map3k4	-2.25398	0.00602988
Cav1	-2.25371	0
Bmpr1a	-2.25353	1.05214e-08
Ppp1r12a	-2.25301	0
Rassf2	-2.25192	0.000173675
Rabep1	-2.2492	1.26585e-10
Itga4	-2.24755	9.52065e-08
Kpna1	-2.24688	9.62153e-06
Acss1	-2.24487	0.00105087
Slk	-2.24456	0
Maco1	-2.24311	0.00109471
Poglut3	-2.24006	1.4717e-06
Fam135a	-2.23958	0.0134599
Dmxl2	-2.23891	0.000227677
Thrap3	-2.23792	7.71015e-10
Mpp7	-2.23254	0.00644954
Wwc1	-2.2321	1.99083e-09
Pigq	-2.23175	0.00182364
Pcyt1a	-2.23085	0.000330993
Ablim3	-2.23	1.12211e-06
Slc34a2	-2.22756	0
Exoc5	-2.22493	1.80871e-06
Ankrd13c	-2.22286	5.10489e-06
Add3	-2.22231	2.41661e-10
Slc9a6	-2.22225	0.0139679
Gnaq	-2.22156	4.488e-10
Rapgef1	-2.22153	0.000691919
Lta4h	-2.22152	0.002449
Vgll3	-2.22131	0.00614757
Arhgap44	-2.22121	0.000130772
Shroom3	-2.22114	2.50474e-06
Dock11	-2.21872	0.00534919
Clec1a	-2.21683	4.25784e-10
[truncated: 230 more rows]
