# Supplementary material for: In Vivo Genome-Wide Gene Expression Profiling Reveals That Haemophilus influenzae Purine Synthesis Pathway Benefits Its Infectivity within the Airways
Source: Microbiol Spectr. 2023 May 17;11(3):e00823-23. doi: 10.1128/spectrum.00823-23 (PMC10269889; doi:10.1128/spectrum.00823-23)
Supplement: Supplemental file 2 — Data Set S2. Download spectrum.00823-23-s0003.xlsx, XLSX file, 0.1 MB [file spectrum.00823-23-s0003.xlsx]

## Sheet: Up-regulated in sBHI vs sBALF
NOTE: Bacterial genes exclusively up-regulated in this comparison (sBHI vs BALF samples) are highlighted in black bold.
Feature ID	EDGE test: sBHI vs BAL, tagwise dispersions - Fold change	EDGE test: BAL vs sBHI, tagwise dispersions - Fold change	Rd KW20	EDGE test: sBHI vs BAL, tagwise dispersions - Bonferroni	Annotation	Description	Functional categories
NF38_RS04775	30.8366	-30.8366	HI0125	1.73842e-141		Putative permease HI_0125	Transport systems/Uptake systems/Purine nucleobase
NF38_RS01080	26.5815	-26.5815	HI0773	2.02749e-114	atoA	Acetate CoA-transferase subunit beta (EC 2.8.3.8) (Acetyl-CoA:acetoacetate CoA-transferase subunit beta)	Metabolism/Lipid metabolism
NF38_RS09005	21.057	-21.057	HI0994	2.44329e-154	tbp1	Probable transferrin-binding protein 1	Transport systems/Uptake systems/Iron
NF38_RS01075	21.0504	-21.0504	HI0774	4.22747e-81	atoD	Acetate CoA-transferase subunit alpha (EC 2.8.3.8) (Acetyl-CoA:acetoacetate-CoA transferase subunit alpha)	Metabolism/Lipid metabolism
NF38_RS09000	19.8436	-19.8436	HI0995	3.68889e-144	tbpB, tbp2	Probable transferrin-binding protein 2	Transport systems/Uptake systems/Iron
NF38_RS08370	19.8029	-19.8029	HI1153	8.36826e-152	hpt	Hypoxanthine phosphoribosyltransferase (HPRT) (EC 2.4.2.8)	Metabolism/Nucleotide metabolism/Purine metabolism
NF38_RS01085	17.8085	-17.8085	HI0772	1.88101e-94	atoE	Putative short-chain fatty acid transporter	Metabolism/Lipid metabolism
NF38_RS07020	16.4784	-16.4784	HI1429	7.25864e-139	purM	Phosphoribosylformylglycinamidine cyclo-ligase (EC 6.3.3.1) (AIR synthase) (AIRS) (Phosphoribosyl-aminoimidazole synthetase)	Metabolism/Nucleotide metabolism/Purine metabolism
NF38_RS07885	16.4682	-16.4682	HI1615	6.9621e-113	purE	N5-carboxyaminoimidazole ribonucleotide mutase (N5-CAIR mutase) (EC 5.4.99.18) (5-(carboxyamino)imidazole ribonucleotide mutase)	Metabolism/Nucleotide metabolism/Purine metabolism
NF38_RS00540	14.8954	-14.8954	HI0887	5.97943e-139	purH	Bifunctional purine biosynthesis protein PurH [Includes: Phosphoribosylaminoimidazolecarboxamide formyltransferase (EC 2.1.2.3) (AICAR transformylase); IMP cyclohydrolase (EC 3.5.4.10) (ATIC) (IMP synthase) (Inosinicase)]	Metabolism/Nucleotide metabolism/Purine metabolism
NF38_RS04985	14.3676	-14.3676	HI0097	7.57489e-111	fbpA, hitA	Iron-utilization periplasmic protein (Fe(3+)-binding protein) (Iron-regulated 40 kDa protein) (Major ferric iron-binding protein) (MIRP)	Transport systems/Uptake systems/Iron
NF38_RS07890	12.8045	-12.8045	HI1616	8.02992e-62	purK	N5-carboxyaminoimidazole ribonucleotide synthase (N5-CAIR synthase) (EC 6.3.4.18) (5-(carboxyamino)imidazole ribonucleotide synthetase)	Metabolism/Nucleotide metabolism/Purine metabolism
NF38_RS09280	12.377	-12.377	HI	1.71603e-14			Hypothetical proteins
NF38_RS07015	10.1655	-10.1655	HI1428	4.74013e-100	purN	Phosphoribosylglycinamide formyltransferase (EC 2.1.2.2) (5'-phosphoribosylglycinamide transformylase) (GAR transformylase) (GART)	Metabolism/Nucleotide metabolism/Purine metabolism
NF38_RS00635	8.94704	-8.94704	HI	3.60349e-58			Hypothetical proteins
NF38_RS08995	8.70732	-8.70732	HI	1.23402e-50	ompU		Cell wall/OMP
NF38_RS06650	8.14766	-8.14766	HI1369	2.91428e-31	yddB		Cell wall/OMP
NF38_RS00535	7.81255	-7.81255	HI0888	2.83186e-117	purD	Phosphoribosylamine--glycine ligase (EC 6.3.4.13) (GARS) (Glycinamide ribonucleotide synthetase) (Phosphoribosylglycinamide synthetase)	Metabolism/Nucleotide metabolism/Purine metabolism
NF38_RS03595	7.43918	-7.43918	HI0359	2.53065e-70	hfeD	Probable iron transport system membrane protein HI_0359	Transport systems/Uptake systems/Iron
NF38_RS09150	7.00406	-7.00406	HI	1.59099e-16			Hypothetical proteins
NF38_RS04090	6.94376	-6.94376	HI0262	1.64484e-103	hxuC	Heme/hemopexin utilization protein C	Transport systems/Uptake systems/Iron
NF38_RS01090	6.64457	-6.64457	HI0771	2.48833e-101	atoB	Acetyl-CoA acetyltransferase (EC 2.3.1.9) (Acetoacetyl-CoA thiolase)	Metabolism/Lipid metabolism
NF38_RS07330	6.55255	-6.55255	HI	2.01984e-05	ftsK		Cell wall/Cell division
NF38_RS04220	6.43759	-6.43759	HI0235	3.37767e-10	arfA	Alternative ribosome-rescue factor A	Transcription and translation machinery/Ribosome related things
NF38_RS09025	6.29535	-6.29535	HI	0.0252404			Hypothetical proteins
NF38_RS03580	6.16291	-6.16291	HI0362	7.70304e-98	hfeA	Uncharacterized periplasmic iron-binding protein HI_0362	Transport systems/Uptake systems/Iron
NF38_RS00040	6.07842	-6.07842	HI0986	8.91693e-21	leuA	2-isopropylmalate synthase (EC 2.3.3.13) (Alpha-IPM synthase) (Alpha-isopropylmalate synthase)	Metabolism/Amino acid metabolism/Leucine, isoleucine and valine
NF38_RS09160	6.04255	-6.04255	HI	1.92088e-07			Hypothetical proteins
NF38_RS06305	6.03343	-6.03343	HI	0.000328006			Hypothetical proteins
NF38_RS05100	6.00728	-6.00728	HI0075	3.40587e-101	nrdD	Anaerobic ribonucleoside-triphosphate reductase (EC 1.1.98.6) (Class III ribonucleoside-triphosphate reductase)	Metabolism/Nucleotide metabolism/Ribonucleoside triphosphate reductases
NF38_RS01190	5.79832	-5.79832	HI0752	1.17662e-100	purL	Phosphoribosylformylglycinamidine synthase (FGAM synthase) (FGAMS) (EC 6.3.5.3) (Formylglycinamide ribonucleotide amidotransferase) (FGAR amidotransferase) (FGAR-AT)	Metabolism/Nucleotide metabolism/Purine metabolism
NF38_RS03295	5.74374	-5.74374	HI	4.65809e-38			Hypothetical proteins
NF38_RS08570	5.63646	-5.63646	HI	1.37721e-06	patB		Metabolism
NF38_RS04085	5.59885	-5.59885	HI0263	2.35261e-93	hxuB	Heme/hemopexin transporter protein HuxB	Transport systems/Uptake systems/Iron
NF38_RS00030	5.56218	-5.56218	HI0988	4.5145e-32	leuC	3-isopropylmalate dehydratase large subunit (EC 4.2.1.33) (Alpha-IPM isomerase) (IPMI) (Isopropylmalate isomerase)	Metabolism/Amino acid metabolism/Leucine, isoleucine and valine
NF38_RS04995	5.54675	-5.54675	HI0095	1.4501e-31		Uncharacterized protein HI_0095	Nucleic acids processing, restriction and modification
NF38_RS06320	5.53819	-5.53819	HI	1.39656e-10			Hypothetical proteins
NF38_RS04480	5.49357	-5.49357	HI0189	1.87041e-11	gdhA	NADP-specific glutamate dehydrogenase (NADP-GDH) (EC 1.4.1.4)	Metabolism/Amino acid metabolism/Glutamine
NF38_RS03590	5.48685	-5.48685	HI0360	1.07466e-43	hfeC	Probable iron transport system membrane protein HI_0360	Transport systems/Uptake systems/Iron
NF38_RS03585	5.48219	-5.48219	HI0361	5.52853e-94	hfeB	Probable iron transport system ATP-binding protein HI_0361	Transport systems/Uptake systems/Iron
NF38_RS07530	5.38927	-5.38927	HI1545	5.22693e-35	sstT	Serine/threonine transporter SstT (Na(+)/serine-threonine symporter)	Transport systems/Uptake systems/Amino acids
NF38_RS01805	5.33596	-5.33596	HI0663	3.4733e-25	cydD_1	Uncharacterized ABC transporter ATP-binding protein HI_0663	Transport systems/Bidirectional transport systems or transporters with unknown function
NF38_RS06990	5.31686	-5.31686	HI1423	0.000309589			Hypothetical proteins
NF38_RS07640	5.2904	-5.2904	HI1571	0.00140364			Hypothetical proteins
NF38_RS03170	4.95047	-4.95047	HI	5.31424e-24			Hypothetical proteins
NF38_RS03250	4.91421	-4.91421	HI	4.24978e-22			Hypothetical proteins
NF38_RS04975	4.85735	-4.85735	HI0099	7.90069e-88	fbpC2, fbpC	Fe(3+) ions import ATP-binding protein FbpC 2 (EC 3.6.3.30)	Transport systems/Uptake systems/Iron
NF38_RS00025	4.81201	-4.81201	HI0989	1.92589e-25	leuD	3-isopropylmalate dehydratase small subunit (EC 4.2.1.33) (Alpha-IPM isomerase) (IPMI) (Isopropylmalate isomerase)	Metabolism/Amino acid metabolism/Leucine, isoleucine and valine
fis	4.80497	-4.80497	HI0980	3.44668e-30	fis	DNA-binding protein Fis	Stress response-nutrient starvation
NF38_RS03240	4.78046	-4.78046	HI	9.86148e-22			Hypothetical proteins
NF38_RS03225	4.76236	-4.76236	HI	5.48657e-33			Hypothetical proteins
NF38_RS03195	4.63731	-4.63731	HI	2.79246e-22			Hypothetical proteins
NF38_RS08245	4.62536	-4.62536	HI1180	1.25602e-09	artP	Arginine transport ATP-binding protein ArtP (EC 3.6.3.-)	Transport systems/Uptake systems/Amino acids
NF38_RS03215	4.58754	-4.58754	HI	6.18304e-20			Hypothetical proteins
NF38_RS03245	4.56051	-4.56051	HI1485	2.14576e-22			Transcription and translation machinery/Regulators
NF38_RS03275	4.54266	-4.54266	HI	2.47824e-29			Hypothetical proteins
NF38_RS04980	4.51935	-4.51935	HI0098	3.26853e-50	fbpB2, hitB	Fe(3+)-transport system permease protein FbpB 2 (Iron(III)-transport system permease protein FbpB 2)	Transport systems/Uptake systems/Iron
NF38_RS03185	4.45549	-4.45549	HI	1.15015e-21			Hypothetical proteins
NF38_RS03200	4.45173	-4.45173	HI	1.84395e-25			Hypothetical proteins
NF38_RS03175	4.44674	-4.44674	HI	1.60151e-21			Hypothetical proteins
NF38_RS06265	4.44096	-4.44096	HI	0.000334787			Nucleic acids processing, restriction and modification
NF38_RS07110	4.41914	-4.41914	HI1444	1.53449e-22	metF	5,10-methylenetetrahydrofolate reductase (EC 1.5.1.20)	Metabolism/Vitamins biosynthesis
NF38_RS03220	4.30922	-4.30922	HI	5.67297e-27	rdgC	Recombination-associated protein RdgC	Nucleic acids processing, restriction and modification
NF38_RS03270	4.29571	-4.29571	HI	2.16482e-14			Hypothetical proteins
NF38_RS06315	4.26415	-4.26415	HI	8.45587e-06			Hypothetical proteins
NF38_RS00035	4.26362	-4.26362	HI0987	1.92211e-14	leuB	3-isopropylmalate dehydrogenase (EC 1.1.1.85) (3-IPM-DH) (Beta-IPM dehydrogenase) (IMDH)	Metabolism/Amino acid metabolism/Leucine, isoleucine and valine
NF38_RS09125	4.26273	-4.26273	HI	1.82473e-17			Hypothetical proteins
NF38_RS04150	4.22911	-4.22911	HI0251	1.46668e-26	tonB	Protein TonB	Transport systems/Uptake systems/Iron
NF38_RS05000	4.22909	-4.22909	HI0094	9.21439e-29	rfaD_1	Uncharacterized protein HI_0094	Cell wall/Cell wall biosynthesis
NF38_RS02595	4.14426	-4.14426	HI	7.16611e-19			Hypothetical proteins
NF38_RS00520	4.13691	-4.13691	HI0890	1.08253e-30	coaE	Dephospho-CoA kinase (EC 2.7.1.24) (Dephosphocoenzyme A kinase)	Metabolism/Coenzyme A biosynthesis
NF38_RS00075	4.09797	-4.09797	HI0979	1.19075e-31	dusB	tRNA-dihydrouridine synthase B (EC 1.3.1.-)	Transcription and translation machinery/tRNA
NF38_RS01800	3.98001	-3.98001	HI0664	6.30747e-28	cydC_1	Probable ABC transporter ATP-binding protein HI_0664	Transport systems/Bidirectional transport systems or transporters with unknown function
NF38_RS05715	3.97329	-3.97329	HI1702	5.37158e-39	metE	5-methyltetrahydropteroyltriglutamate--homocysteine methyltransferase (EC 2.1.1.14) (Cobalamin-independent methionine synthase) (Methionine synthase, vitamin-B12 independent isozyme)	Metabolism/Amino acid metabolism/Methionine
NF38_RS06385	3.92091	-3.92091	HI	0.000103927			Hypothetical proteins
NF38_RS09210	3.90705	-3.90705	HI	4.03819e-27			Hypothetical proteins
NF38_RS06645	3.85836	-3.85836	HI1368	6.38556e-10	pqqL	Probable zinc protease PqqL (EC 3.4.24.-)	Protein degradation-stability/Protein degrading machinery
NF38_RS03280	3.85319	-3.85319	HI	6.91199e-28			Hypothetical proteins
NF38_RS08905	3.83466	-3.83466	HI1035	8.07385e-25	corA	Magnesium transport protein CorA	Transport systems/Uptake systems/Magnesium
NF38_RS03205	3.82146	-3.82146	HI	1.32855e-20	dcm		Nucleic acids processing, restriction and modification
NF38_RS07720	3.76464	-3.76464	HI1586	3.00293e-29	nhaC_1	Uncharacterized protein HI_1586	Transport systems/Bidirectional transport systems or transporters with unknown function
NF38_RS03190	3.74293	-3.74293	HI	8.45883e-23			Hypothetical proteins
NF38_RS07310	3.71929	-3.71929	HI	3.16481e-08			Others
NF38_RS09020	3.66947	-3.66947	HI	3.41376e-13			Hypothetical proteins
NF38_RS08825	3.65979	-3.65979	HI1053	2.5768e-18	pcaC	Uncharacterized protein HI_1053	Metabolism
NF38_RS08590	3.6328	-3.6328	HI1104	5.05931e-23	bmul_6043	Putative metabolite transport protein HI_1104	Transport systems/Bidirectional transport systems or transporters with unknown function
NF38_RS03180	3.62892	-3.62892	HI	1.0899e-18			Hypothetical proteins
NF38_RS08275	3.61746	-3.61746	HI1173	3.99634e-15	sprT	Protein SprT	Protein degradation-stability/Protein degrading machinery
NF38_RS03230	3.5961	-3.5961	HI0250	1.88031e-17	ssb		Natural competence
NF38_RS06300	3.57217	-3.57217	HI	0.0235795	ypo2098		Hypothetical proteins
NF38_RS02885	3.54387	-3.54387	HI0437	0.000558097	comC	Competence protein C (DNA transformation protein ComC)	Natural competence
NF38_RS03210	3.54245	-3.54245	HI	1.45098e-14			Hypothetical proteins
NF38_RS02890	3.49635	-3.49635	HI0436	2.07764e-07	comD	Competence protein D (DNA transformation protein ComD)	Natural competence
glyA	3.4765	-3.4765	HI0889	1.14462e-20	glyA	Serine hydroxymethyltransferase (SHMT) (Serine methylase) (EC 2.1.2.1)	Metabolism/Amino acid metabolism/Glycine
NF38_RS01820	3.45444	-3.45444	HI0660	3.12589e-08	toxT		Natural competence
NF38_RS03300	3.43257	-3.43257	HI	5.15379e-14			Hypothetical proteins
NF38_RS06325	3.42773	-3.42773	HI	2.25899e-05			Hypothetical proteins
NF38_RS03315	3.34777	-3.34777	HI	2.08476e-11			Hypothetical proteins
NF38_RS01615	3.32532	-3.32532	HI	5.11408e-13	tnaA		Metabolism/Amino acid metabolism/Tryptophan
NF38_RS06910	3.2535	-3.2535	HI	1.16806e-05	ninG		Nucleic acids processing, restriction and modification
NF38_RS07430	3.20133	-3.20133	HI	6.80934e-05	uupA		Transport systems/Uptake systems
NF38_RS04145	3.19933	-3.19933	HI0252	3.15824e-18	exbD	Biopolymer transport protein ExbD	Transport systems/Uptake systems/Iron
NF38_RS08565	3.17715	-3.17715	HI1112	9.62098e-11	xylA	Xylose isomerase (EC 5.3.1.5)	Metabolism/Sugar metabolism/Pentoses metabolism
NF38_RS08095	3.17391	-3.17391	HI1210	2.18403e-16	mdh	Malate dehydrogenase (EC 1.1.1.37)	Metabolism/Sugar metabolism/Krebs cycle
NF38_RS01890	3.15385	-3.15385	HI0648	2.05506e-19	mdaB		Metabolism
NF38_RS08190	3.12039	-3.12039	HI1191	5.05985e-17	queC		Metabolism/Nucleotide metabolism/Purine metabolism
NF38_RS01200	3.10701	-3.10701	HI0750	2.89837e-18	dapF	Diaminopimelate epimerase (DAP epimerase) (EC 5.1.1.7) (PLP-independent amino acid racemase)	Metabolism/Amino acid metabolism/Lysine
NF38_RS03305	3.07917	-3.07917	HI	8.80374e-10			Hypothetical proteins
NF38_RS04905	3.01332	-3.01332	HI0109	0.0286994	wzzE		Cell wall/Cell wall biosynthesis
NF38_RS06855	2.96947	-2.96947	HI1410	0.00021239		Uncharacterized protein HI_1410	Nucleic acids processing, restriction and modification
NF38_RS09155	2.96047	-2.96047	HI	3.54178e-08			Hypothetical proteins
NF38_RS03310	2.94639	-2.94639	HI	1.87609e-11	haps_0557_1		Nucleic acids processing, restriction and modification
NF38_RS00865	2.92894	-2.92894	HI0815	5.34979e-06	uspA	Universal stress protein A homolog	Stress response-nutrient starvation
NF38_RS00920	2.89774	-2.89774	HI	7.07953e-09	arcR		Transcription and translation machinery/Regulators
NF38_RS07425	2.8946	-2.8946	HI1300	4.18187e-06	uppB		Transport systems/Uptake systems
NF38_RS07325	2.88246	-2.88246	HI	5.0754e-05	srtN		Metabolism
NF38_RS07635	2.8802	-2.8802	HI	8.43684e-09			Hypothetical proteins
NF38_RS04080	2.86963	-2.86963	HI0264	1.79096e-23	hxuA	Heme/hemopexin-binding protein (Heme:hemopexin utilization protein A)	Transport systems/Uptake systems/Iron
NF38_RS07305	2.84393	-2.84393	HI1316	2.66312e-06	pehA		Hypothetical proteins
NF38_RS00730	2.83732	-2.83732	HI	6.14082e-20	codA		Metabolism
NF38_RS02900	2.7724	-2.7724	HI0434	0.000858248	comF	Competence protein F (DNA transformation protein ComF) (Protein COM101A)	Natural competence
NF38_RS03325	2.76683	-2.76683	HI	5.89355e-09	ninG		Nucleic acids processing, restriction and modification
NF38_RS05170	2.76022	-2.76022	HI0061	0.0342475	rec2	Recombination protein 2	Natural competence
NF38_RS03260	2.74675	-2.74675	HI	3.77649e-12			Others
NF38_RS04910	2.74242	-2.74242	HI	0.00101212	yjjB		Transport systems/Export systems
NF38_RS05005	2.74005	-2.74005	HI0093	9.9745e-07	cdaR		Transcription and translation machinery/Regulators
NF38_RS05605	2.7301	-2.7301	HI1726	9.44645e-20	purC	Phosphoribosylaminoimidazole-succinocarboxamide synthase (EC 6.3.2.6) (SAICAR synthetase)	Metabolism/Nucleotide metabolism/Purine metabolism
NF38_RS00045	2.72877	-2.72877	HI0985	0.0332294	dprA, smf	DNA-processing protein A (Protein Smf)	Natural competence
NF38_RS02880	2.72823	-2.72823	HI0438	0.000203438	comB	Competence protein B (DNA transformation protein ComB)	Natural competence
NF38_RS01060	2.71558	-2.71558	HI0777	4.19625e-12	rplC	50S ribosomal protein L3	Transcription and translation machinery/Ribosome related things
NF38_RS02715	2.70818	-2.70818	HI0468	1.75347e-19	hisG	ATP phosphoribosyltransferase (ATP-PRT) (ATP-PRTase) (EC 2.4.2.17)	Metabolism/Amino acid metabolism/Histidine
NF38_RS06845	2.69782	-2.69782	HI1407	0.0208001		Uncharacterized protein HI_1407	Hypothetical proteins
NF38_RS01205	2.69194	-2.69194	HI0749	1.6219e-14	lexA	LexA repressor (EC 3.4.21.88)	Transcription and translation machinery/Regulators
NF38_RS05310	2.67206	-2.67206	HI0035	5.26861e-06	yidE	Putative transport protein HI_0035	Transport systems/Bidirectional transport systems or transporters with unknown function
NF38_RS05590	2.67163	-2.67163	HI1729	3.60782e-12	pxpA	5-oxoprolinase subunit A (5-OPase subunit A) (EC 3.5.2.9) (5-oxoprolinase (ATP-hydrolyzing) subunit A)	Metabolism/Amino acid metabolism/Glutamate
NF38_RS00630	2.66696	-2.66696	HI0862	1.36583e-17		Probable queuosine precursor transporter (Q precursor transporter)	Transport systems/Uptake systems/Queuosine (Q) precursors
moaA	2.66418	-2.66418	HI1676	3.95039e-15	moaA	GTP 3',8-cyclase (EC 4.1.99.22) (Molybdenum cofactor biosynthesis protein A)	Metabolism/Molybdopterin biosynthesis
NF38_RS01405	2.66307	-2.66307	HI0612	1.65772e-09	fucU	L-fucose mutarotase (EC 5.1.3.29) (Fucose 1-epimerase) (Type-2 mutarotase)	Metabolism/Sugar metabolism/Hexoses metabolism
NF38_RS01415	2.64675	-2.64675	HI0610	5.70802e-17	fucP	L-fucose permease	Metabolism/Sugar metabolism/Hexoses metabolism
NF38_RS05595	2.64421	-2.64421	HI1728	1.51804e-10	ycsG	Uncharacterized membrane protein HI_1728	Transport systems/Bidirectional transport systems or transporters with unknown function
NF38_RS03265	2.64377	-2.64377	HI	1.49502e-12			Hypothetical proteins
NF38_RS01395	2.62529	-2.62529	HI0614	4.16727e-07	fucI	L-fucose isomerase (EC 5.3.1.25) (6-deoxy-L-galactose isomerase) (FucIase)	Metabolism/Sugar metabolism/Hexoses metabolism
NF38_RS01050	2.61441	-2.61441	HI0779	1.98623e-16	rplW	50S ribosomal protein L23	Transcription and translation machinery/Ribosome related things
NF38_RS04915	2.61006	-2.61006	HI0108	0.00699188	yjjP		Transport systems/Export systems
NF38_RS03320	2.60868	-2.60868	HI	1.09167e-06	sg0938_1		Nucleic acids processing, restriction and modification
NF38_RS01680	2.58363	-2.58363	HI0692	0.00330264	gpt2		Metabolism/Nucleotide metabolism/Purine metabolism
NF38_RS05585	2.57965	-2.57965	HI1730	3.32613e-10	pxpC		Metabolism/Amino acid metabolism/Glutamate
NF38_RS02895	2.5605	-2.5605	HI0435	0.000720209	comE	Competence protein E (DNA transformation protein ComE)	Natural competence
NF38_RS02600	2.55729	-2.55729	HI	8.67871e-13			Hypothetical proteins
NF38_RS01055	2.54769	-2.54769	HI0778	2.09685e-14	rplD	50S ribosomal protein L4	Transcription and translation machinery/Ribosome related things
NF38_RS05675	2.54615	-2.54615	HI	3.13468e-05	manA		Metabolism
NF38_RS07710	2.52286	-2.52286	HI1584	2.44175e-06	ilvH	Acetolactate synthase small subunit (EC 2.2.1.6) (Acetohydroxy-acid synthase small subunit) (AHAS) (ALS)	Metabolism/Amino acid metabolism/Leucine, isoleucine and valine
NF38_RS00655	2.52218	-2.52218	HI0858	0.00175422		5-formyltetrahydrofolate cyclo-ligase (5-FCL) (EC 6.3.3.2) (5,10-methenyltetrahydrofolate synthetase) (MTHFS)	Metabolism
NF38_RS05690	2.50883	-2.50883	HI1707	5.60711e-11	qseC	Sensor protein QseC (EC 2.7.13.3)	Transcription and translation machinery/Regulators
NF38_RS08195	2.50452	-2.50452	HI1190	4.29234e-10	queD	6-carboxy-5,6,7,8-tetrahydropterin synthase (CPH4 synthase) (EC 4.1.2.50) (Queuosine biosynthesis protein QueD)	Metabolism/Nucleotide metabolism/Purine metabolism
NF38_RS01035	2.49596	-2.49596	HI0782	1.6606e-13	rplV	50S ribosomal protein L22	Transcription and translation machinery/Ribosome related things
NF38_RS03290	2.49237	-2.49237	HI1476	7.62338e-12			Transcription and translation machinery/Regulators
NF38_RS06970	2.48909	-2.48909	HI	3.68107e-10			Hypothetical proteins
NF38_RS08110	2.48746	-2.48746	HI1207	1.27522e-18	purF	Amidophosphoribosyltransferase (ATase) (EC 2.4.2.14) (Glutamine phosphoribosylpyrophosphate amidotransferase) (GPATase)	Metabolism/Nucleotide metabolism/Purine metabolism
NF38_RS06440	2.47801	-2.47801	HI1284	8.62491e-14	infB	Translation initiation factor IF-2	Transcription and translation machinery/tRNA
NF38_RS06880	2.47732	-2.47732	HI1415	9.54067e-05		Uncharacterized protein HI_1415	Metabolism
NF38_RS01410	2.47651	-2.47651	HI0611	3.968e-10	fucA	L-fuculose phosphate aldolase (EC 4.1.2.17) (L-fuculose-1-phosphate aldolase)	Metabolism/Sugar metabolism/Hexoses metabolism
NF38_RS06340	2.47588	-2.47588	HI	1.04365e-08			Hypothetical proteins
oppB	2.47539	-2.47539	HI1123	6.61904e-09	oppB	Oligopeptide transport system permease protein OppB	Transport systems/Uptake systems/Iron
NF38_RS02710	2.47399	-2.47399	HI0469	1.70665e-16	hisD	Histidinol dehydrogenase (HDH) (EC 1.1.1.23)	Metabolism/Amino acid metabolism/Histidine
NF38_RS02065	2.46959	-2.46959	HI	2.35412e-08			Hypothetical proteins
NF38_RS06345	2.46342	-2.46342	HI	0.00404429			Hypothetical proteins
NF38_RS01030	2.45283	-2.45283	HI0783	4.12732e-10	rpsC	30S ribosomal protein S3	Transcription and translation machinery/Ribosome related things
NF38_RS09065	2.43828	-2.43828	HI	9.84504e-07			Hypothetical proteins
NF38_RS01045	2.43276	-2.43276	HI0780	1.6028e-09	rplB	50S ribosomal protein L2	Transcription and translation machinery/Ribosome related things
NF38_RS08200	2.42064	-2.42064	HI1189	5.77745e-09	queE	7-carboxy-7-deazaguanine synthase (CDG synthase) (EC 4.3.99.3) (Queuosine biosynthesis protein QueE)	Metabolism/Nucleotide metabolism/Purine metabolism
NF38_RS08505	2.41562	-2.41562	HI1124	2.95609e-13	oppA	Periplasmic oligopeptide-binding protein	Transport systems/Uptake systems/Iron
NF38_RS05580	2.41541	-2.41541	HI1731	1.89571e-13	pxpB		Metabolism/Amino acid metabolism/Glutamate
oppD	2.41243	-2.41243	HI1121	4.18635e-10	oppD	Oligopeptide transport ATP-binding protein OppD	Transport systems/Uptake systems/Iron
NF38_RS01125	2.41188	-2.41188	HI0764	3.33512e-11	ribB	3,4-dihydroxy-2-butanone 4-phosphate synthase (DHBP synthase) (EC 4.1.99.12)	Metabolism/Vitamins biosynthesis
NF38_RS00325	2.41141	-2.41141	HI0928	1.29746e-10	katA, hktE	Catalase (EC 1.11.1.6)	Stress response-nutrient starvation
NF38_RS03100	2.40927	-2.40927	HI0390	1.75981e-18	rnd	Ribonuclease D (RNase D) (EC 3.1.13.5)	Nucleic acids processing, restriction and modification
NF38_RS08515	2.38978	-2.38978	HI1122	1.04683e-10	oppC	Oligopeptide transport system permease protein OppC	Transport systems/Uptake systems/Iron
NF38_RS06150	2.38511	-2.38511	HI1250	2.09532e-07	xaut_0275		Stress response-nutrient starvation
NF38_RS00515	2.38121	-2.38121	HI0891	5.10601e-10	yacG	DNA gyrase inhibitor YacG	Nucleic acids processing, restriction and modification
NF38_RS01430	2.36147	-2.36147	HI0609	2.6986e-11	folD	Bifunctional protein FolD [Includes: Methylenetetrahydrofolate dehydrogenase (EC 1.5.1.5); Methenyltetrahydrofolate cyclohydrolase (EC 3.5.4.9)]	Metabolism/Vitamins biosynthesis
NF38_RS02705	2.32487	-2.32487	HI0470	7.3205e-13	hisC	Histidinol-phosphate aminotransferase 1 (EC 2.6.1.9) (Imidazole acetol-phosphate transaminase 1)	Metabolism/Amino acid metabolism/Histidine
NF38_RS05870	2.32281	-2.32281	HI1674	0.000855498	moaD	Molybdopterin synthase sulfur carrier subunit (MPT synthase subunit 1) (Molybdenum cofactor biosynthesis protein D) (Molybdopterin-converting factor small subunit) (Molybdopterin-converting factor subunit 1) (Sulfur carrier protein MoaD)	Metabolism/Molybdopterin biosynthesis
NF38_RS07715	2.30826	-2.30826	HI1585	0.000140257	ilvI	Acetolactate synthase large subunit (AHAS) (EC 2.2.1.6) (Acetohydroxy-acid synthase large subunit) (ALS)	Metabolism/Amino acid metabolism/Leucine, isoleucine and valine
NF38_RS01825	2.26152	-2.26152	HI0659	0.0042781	toxA	Uncharacterized HTH-type transcriptional regulator HI_0659	Natural competence
NF38_RS07215	2.25357	-2.25357	HI1334	0.00308909	rlmE	Ribosomal RNA large subunit methyltransferase E (EC 2.1.1.166) (23S rRNA Um2552 methyltransferase) (rRNA (uridine-2'-O-)-methyltransferase)	Transcription and translation machinery/Ribosome related things
NF38_RS01400	2.25158	-2.25158	HI0613	0.0005841	fucK	L-fuculokinase (EC 2.7.1.51) (L-fuculose kinase)	Metabolism/Sugar metabolism/Hexoses metabolism
NF38_RS08525	2.24392	-2.24392	HI1120	5.53328e-10	oppF	Oligopeptide transport ATP-binding protein OppF	Transport systems/Uptake systems/Iron
NF38_RS01900	2.24101	-2.24101	HI0646	4.46594e-12	asd	Aspartate-semialdehyde dehydrogenase (ASA dehydrogenase) (ASADH) (EC 1.2.1.11) (Aspartate-beta-semialdehyde dehydrogenase)	Metabolism/Amino acid metabolism/Threonine
NF38_RS02750	2.23308	-2.23308	HI0462	7.88456e-11	lon	Lon protease (EC 3.4.21.53) (ATP-dependent protease La)	Protein degradation-stability/Protein degrading machinery
NF38_RS07690	2.23241	-2.23241	HI1579	1.37195e-09	pcp	Outer membrane lipoprotein pcp (15 kDa lipoprotein) (PAL cross-reacting lipoprotein)	Cell wall/OMP
NF38_RS06155	2.23215	-2.23215	HI1251	4.19631e-08	vapA	Uncharacterized HTH-type transcriptional regulator HI_1251	Stress response-nutrient starvation
NF38_RS01815	2.23021	-2.23021	HI0661	3.91794e-07	hgpB	Probable hemoglobin and hemoglobin-haptoglobin-binding protein 2	Transport systems/Uptake systems/Iron
NF38_RS00585	2.22419	-2.22419	HI0878	7.22278e-06	yhbE	Uncharacterized transporter HI_0878	Transport systems/Bidirectional transport systems or transporters with unknown function
NF38_RS06260	2.22212	-2.22212	HI	0.00614545		predicted portal vertex protein	Hypothetical proteins
NF38_RS08115	2.2137	-2.2137	HI1206	1.2239e-11	cvpA	Colicin V production protein homolog	Stress response-nutrient starvation
NF38_RS03420	2.21052	-2.21052	HI	1.67379e-06		Cro/Cl family transcriptional regulator	Transcription and translation machinery/Regulators
NF38_RS05865	2.20777	-2.20777	HI1675	9.66057e-09	moaC	Cyclic pyranopterin monophosphate synthase (EC 4.6.1.17) (Molybdenum cofactor biosynthesis protein C)	Metabolism/Molybdopterin biosynthesis
NF38_RS04140	2.19249	-2.19249	HI0253	1.18936e-05	exbB	Biopolymer transport protein ExbB	Transport systems/Uptake systems/Iron
NF38_RS01020	2.19235	-2.19235	HI0785	5.65197e-10	rpmC	50S ribosomal protein L29	Transcription and translation machinery/Ribosome related things
NF38_RS02510	2.18365	-2.18365	HI0511	4.65067e-10	tehA	Tellurite resistance protein TehA homolog	Transport systems/Export systems
NF38_RS01065	2.16594	-2.16594	HI0776	7.2642e-10	rpsJ	30S ribosomal protein S10	Transcription and translation machinery/Ribosome related things
NF38_RS03875	2.16277	-2.16277	HI0299	4.09045e-05	ppdD, pilA	Prepilin peptidase-dependent protein D homolog	Natural competence
NF38_RS03950	2.15956	-2.15956	HI0286	3.21356e-09	alaA	Glutamate-pyruvate aminotransferase AlaA (EC 2.6.1.2)	Metabolism/Amino acid metabolism/Alanine
NF38_RS06595	2.15435	-2.15435	HI1358	3.4901e-06	glgX	Glycogen operon protein GlgX homolog (EC 3.2.1.-)	Metabolism/Sugar metabolism/Hexoses metabolism
moaE	2.14535	-2.14535	HI1673	1.70177e-07	moaE	Molybdopterin synthase catalytic subunit (EC 2.8.1.12) (MPT synthase subunit 2) (Molybdenum cofactor biosynthesis protein E) (Molybdopterin-converting factor large subunit) (Molybdopterin-converting factor subunit 2)	Metabolism/Molybdopterin biosynthesis
NF38_RS02170	2.14411	-2.14411	HI0581	0.00156436	rpsL	30S ribosomal protein S12 (Streptomycin resistance protein)	Transcription and translation machinery/Ribosome related things
NF38_RS05165	2.1381	-2.1381	HI0062	6.70283e-05	dksA	RNA polymerase-binding transcription factor DksA	Transcription and translation machinery/Transcription factors
NF38_RS09255	2.13459	-2.13459	HI	9.93069e-05			Hypothetical proteins
NF38_RS02700	2.11999	-2.11999	HI0471	1.04944e-10	hisB	Histidine biosynthesis bifunctional protein HisB [Includes: Histidinol-phosphatase (EC 3.1.3.15); Imidazoleglycerol-phosphate dehydratase (IGPD) (EC 4.2.1.19)]	Metabolism/Amino acid metabolism/Histidine
NF38_RS02135	2.11981	-2.11981	HI	2.98226e-08			Transport systems/Uptake systems/Iron
NF38_RS06335	2.11882	-2.11882	HI	5.24614e-05			Hypothetical proteins
NF38_RS01025	2.1162	-2.1162	HI0784	0.00033928	rplP	50S ribosomal protein L16	Transcription and translation machinery/Ribosome related things
NF38_RS06835	2.11533	-2.11533	HI1401	1.9538e-07	pyrD	Dihydroorotate dehydrogenase (quinone) (EC 1.3.5.2) (DHOdehase) (DHOD) (DHODase) (Dihydroorotate oxidase)	Metabolism/Nucleotide metabolism/Pyrimidine metabolism
NF38_RS05600	2.10695	-2.10695	HI1727	0.000263219	argG	Argininosuccinate synthase (EC 6.3.4.5) (Citrulline--aspartate ligase)	Metabolism/Amino acid metabolism/Arginine
NF38_RS08280	2.10349	-2.10349	HI1172	7.18994e-07	metK	S-adenosylmethionine synthase (AdoMet synthase) (EC 2.5.1.6) (MAT) (Methionine adenosyltransferase)	Metabolism/Amino acid metabolism/Methionine
NF38_RS01895	2.10025	-2.10025	HI0647	2.3199e-10	mgtC	Uncharacterized protein HI_0647	Others
NF38_RS03255	2.09941	-2.09941	HI	8.07718e-08			Hypothetical proteins
modB	2.09614	-2.09614	HI1692	8.51049e-07	modB	Molybdenum transport system permease protein ModB	Transport systems/Uptake systems/Molybdenum
NF38_RS07895	2.0929	-2.0929	HI1617	6.57e-05	aspC	Aspartate aminotransferase (AspAT) (EC 2.6.1.1) (Transaminase A)	Metabolism/Amino acid metabolism/Aspartate
NF38_RS04180	2.09161	-2.09161	HI0244	1.88113e-10	tgt	Queuine tRNA-ribosyltransferase (EC 2.4.2.29) (Guanine insertion enzyme) (tRNA-guanine transglycosylase)	Transcription and translation machinery/tRNA
NF38_RS02175	2.08597	-2.08597	HI0580	8.73029e-06	rpsG	30S ribosomal protein S7	Transcription and translation machinery/Ribosome related things
NF38_RS05035	2.08126	-2.08126	HI0087	9.21537e-10	thrC	Threonine synthase (TS) (EC 4.2.3.1)	Metabolism/Amino acid metabolism/Threonine
nusA	2.0713	-2.0713	HI1283	4.13205e-10	nusA	Transcription termination/antitermination protein NusA	Transcription and translation machinery/Transcription factors
NF38_RS05030	2.07014	-2.07014	HI0088	3.47663e-09	thrB	Homoserine kinase (HK) (HSK) (EC 2.7.1.39)	Metabolism/Amino acid metabolism/Threonine
NF38_RS06830	2.06989	-2.06989	HI1400	1.11675e-06	trpH	5'-3' exoribonuclease (EC 3.1.13.-) (3',5'-nucleotide bisphosphate phosphatase) (EC 3.1.3.97) (RNase AM)	Nucleic acids processing, restriction and modification
NF38_RS08305	2.06966	-2.06966	HI1167	3.92167e-07	serC	Phosphoserine aminotransferase (EC 2.6.1.52) (Phosphohydroxythreonine aminotransferase) (PSAT)	Metabolism/Amino acid metabolism/Serine
NF38_RS02990	2.06418	-2.06418	HI0414	0.0144281		Uncharacterized protein HI_0414	Cell wall/OMP
NF38_RS00765	2.05503	-2.05503	HI0835	5.71246e-05	frdA	Fumarate reductase flavoprotein subunit (EC 1.3.5.4)	Metabolism/Sugar metabolism/Krebs cycle
NF38_RS05930	2.05164	-2.05164	HI1660	4.98387e-08	nrdB	Ribonucleoside-diphosphate reductase subunit beta (EC 1.17.4.1) (Ribonucleotide reductase small subunit)	Metabolism/Nucleotide metabolism/Ribonucleoside triphosphate reductases
NF38_RS01245	2.04459	-2.04459	HI0738.1	4.26763e-09	ilvA, thd1	Dihydroxy-acid dehydratase (DAD) (EC 4.2.1.9)	Metabolism/Amino acid metabolism/Leucine, isoleucine and valine
NF38_RS07335	2.0319	-2.0319	HI	5.8908e-07			Hypothetical proteins
NF38_RS05125	2.0158	-2.0158	HI0070	7.70196e-07	recN	DNA repair protein RecN (Recombination protein N)	Nucleic acids processing, restriction and modification
NF38_RS05205	2.01478	-2.01478	HI0054	2.77134e-06	uxuR	Uxu operon regulator	Transcription and translation machinery/Regulators
NF38_RS03895	2.01142	-2.01142	HI0295	2.00616e-08	rho	Transcription termination factor Rho (EC 3.6.4.-) (ATP-dependent helicase Rho)	Transcription and translation machinery/Transcription factors
NF38_RS05215	2.00611	-2.00611	HI0052	0.0442857		Uncharacterized protein HI_0052	Transport systems/Bidirectional transport systems or transporters with unknown function
NF38_RS08165	2.00192	-2.00192	HI1196	6.37326e-05	sucC	Succinate--CoA ligase [ADP-forming] subunit beta (EC 6.2.1.5) (Succinyl-CoA synthetase subunit beta) (SCS-beta)	Metabolism/Sugar metabolism/Krebs cycle
NF38_RS07535	1.99344	-1.99344	HI1546	0.00140658	impA	Uncharacterized protein HI_1546	Stress response-nutrient starvation
NF38_RS02250	1.97792	-1.97792	HI0566	1.61954e-05	rpe	Ribulose-phosphate 3-epimerase (EC 5.1.3.1) (Pentose-5-phosphate 3-epimerase) (PPE) (R5P3E)	Metabolism/Sugar metabolism/Pentoses metabolism
NF38_RS08175	1.97597	-1.97597	HI1194	1.53612e-06	gcvA	Glycine cleavage system transcriptional activator homolog	Transcription and translation machinery/Regulators
NF38_RS03930	1.96768	-1.96768	HI0290	9.79049e-08	copA	Probable cation-transporting ATPase HI_0290 (EC 3.6.3.-)	Transport systems/Export systems
NF38_RS03975	1.96693	-1.96693	HI0281	0.00386142	yhjE_2	Putative metabolite transport protein HI_0281	Transport systems/Bidirectional transport systems or transporters with unknown function
NF38_RS02445	1.96557	-1.96557	HI0526	1.6616e-08	rnS	Probable ribonuclease HI_0526	Nucleic acids processing, restriction and modification
NF38_RS08900	1.95665	-1.95665	HI1036	5.18298e-05	yggT	Uncharacterized protein HI_1036	Hypothetical proteins
NF38_RS03330	1.94348	-1.94348	HI	0.00148677			Nucleic acids processing, restriction and modification
NF38_RS04825	1.94204	-1.94204	HI0119	7.21201e-08	znuA	High-affinity zinc uptake system protein ZnuA	Transport systems/Uptake systems/Zinc
NF38_RS06605	1.93991	-1.93991	HI1360	0.000225476	glgA	Glycogen synthase (EC 2.4.1.21) (Starch [bacterial glycogen] synthase)	Metabolism/Sugar metabolism/Hexoses metabolism
NF38_RS04655	1.93921	-1.93921	HI0746	0.0145604	dcuB		Transport systems/Uptake systems
NF38_RS05685	1.93068	-1.93068	HI1708	0.000280939	qseB	Transcriptional regulatory protein QseB	Transcription and translation machinery/Regulators
NF38_RS08000	1.92693	-1.92693	HI1636	0.0300194	ppc	Phosphoenolpyruvate carboxylase (PEPC) (PEPCase) (EC 4.1.1.31)	Metabolism/Sugar metabolism/Krebs cycle
NF38_RS06420	1.92639	-1.92639	HI	0.0114698			Hypothetical proteins
NF38_RS00885	1.91976	-1.91976	HI0811	8.33594e-05	argH	Argininosuccinate lyase (ASAL) (EC 4.3.2.1) (Arginosuccinase)	Metabolism/Amino acid metabolism/Arginine
NF38_RS01040	1.91656	-1.91656	HI0781	6.37427e-08	rpsS	30S ribosomal protein S19	Transcription and translation machinery/Ribosome related things
NF38_RS03165	1.90907	-1.90907	HI1424	7.83507e-06	inT_1		Nucleic acids processing, restriction and modification
NF38_RS02450	1.90741	-1.90741	HI0525	3.71726e-07	pgk	Phosphoglycerate kinase (EC 2.7.2.3)	Metabolism/Sugar metabolism/Hexoses metabolism
NF38_RS08170	1.90383	-1.90383	HI1195	0.00637326	rlmM	Ribosomal RNA large subunit methyltransferase M (EC 2.1.1.186) (23S rRNA (cytidine2498-2'-O)-methyltransferase) (23S rRNA 2'-O-ribose methyltransferase RlmM)	Transcription and translation machinery/Ribosome related things
obgE	1.8976	-1.8976	HI0877	3.10565e-07	obg	GTPase Obg (EC 3.6.5.-) (GTP-binding protein Obg)	Stress response-nutrient starvation
NF38_RS01015	1.89618	-1.89618	HI0786	0.0186774	rpsQ	30S ribosomal protein S17	Transcription and translation machinery/Ribosome related things
NF38_RS08160	1.88528	-1.88528	HI1197	7.56738e-07	sucD	Succinate--CoA ligase [ADP-forming] subunit alpha (EC 6.2.1.5) (Succinyl-CoA synthetase subunit alpha) (SCS-alpha)	Metabolism/Sugar metabolism/Krebs cycle
NF38_RS07045	1.8809	-1.8809	HI1434	0.00102741	ybaK	Cys-tRNA(Pro)/Cys-tRNA(Cys) deacylase YbaK (EC 4.2.-.-)	Transcription and translation machinery/tRNA
NF38_RS05935	1.87273	-1.87273	HI1659	8.14859e-06	nrdA	Ribonucleoside-diphosphate reductase subunit alpha (EC 1.17.4.1) (Ribonucleotide reductase)	Metabolism/Nucleotide metabolism/Ribonucleoside triphosphate reductases
NF38_RS08495	1.87136	-1.87136	HI	1.18971e-05	cstA		Stress response-nutrient starvation
NF38_RS07160	1.8659	-1.8659	HI1455	8.64889e-06	msrAB, msaB	Peptide methionine sulfoxide reductase MsrA/MsrB [Includes: Peptide methionine sulfoxide reductase MsrA (Protein-methionine-S-oxide reductase) (EC 1.8.4.11) (Peptide-methionine (S)-S-oxide reductase) (Peptide Met(O) reductase); Peptide methionine sulfoxid	Stress response-nutrient starvation
NF38_RS00925	1.86403	-1.86403	HI0803	0.00243264	rplQ	50S ribosomal protein L17	Transcription and translation machinery/Ribosome related things
NF38_RS04885	1.86195	-1.86195	HI0113	8.94569e-08	tdhA	TonB-dependent heme receptor A	Transport systems/Uptake systems/Iron
NF38_RS00580	1.86125	-1.86125	HI0879	0.00229531	rpmA	50S ribosomal protein L27	Transcription and translation machinery/Ribosome related things
NF38_RS06600	1.85525	-1.85525	HI1359	0.00426201	glgC	Glucose-1-phosphate adenylyltransferase (EC 2.7.7.27) (ADP-glucose pyrophosphorylase) (ADPGlc PPase) (ADP-glucose synthase)	Metabolism/Sugar metabolism/Hexoses metabolism
NF38_RS01985	1.85284	-1.85284	HI	0.0429142			Hypothetical proteins
NF38_RS02620	1.84831	-1.84831	HI0487	0.00768876	yhfY	Uncharacterized protein HI_0487	Transcription and translation machinery/Regulators
NF38_RS03415	1.84286	-1.84286	HI	0.00648512	mt2078		Metabolism
NF38_RS01975	1.83217	-1.83217	HI0634	0.00523579	dusA	tRNA-dihydrouridine(20/20a) synthase (EC 1.3.1.-) (EC 1.3.1.91) (U20-specific dihydrouridine synthase) (U20-specific Dus) (tRNA-dihydrouridine synthase A)	Transcription and translation machinery/tRNA
NF38_RS03120	1.82496	-1.82496	HI0387	5.66765e-06	dinG	Probable ATP-dependent DNA helicase HI_0387 (EC 3.6.4.12)	Nucleic acids processing, restriction and modification
NF38_RS01435	1.82066	-1.82066	HI0608	0.00181576	pm1167	Uncharacterized transporter HI_0608	Transport systems/Bidirectional transport systems or transporters with unknown function
NF38_RS00640	1.80945	-1.80945	HI0861	5.19808e-07	rnr, vacB	Ribonuclease R (RNase R) (EC 3.1.13.1) (VacB protein homolog)	Nucleic acids processing, restriction and modification
NF38_RS07010	1.80029	-1.80029	HI1427	7.94841e-06			Transport systems/Bidirectional transport systems or transporters with unknown function
NF38_RS00135	1.79701	-1.79701	HI0965	0.00406604	rpsT	30S ribosomal protein S20	Transcription and translation machinery/Ribosome related things
NF38_RS06200	1.79527	-1.79527	HI1263	0.00148814	metXA, metX	Homoserine O-acetyltransferase (HAT) (EC 2.3.1.31) (Homoserine O-trans-acetylase) (Homoserine transacetylase) (HTA)	Metabolism/Amino acid metabolism/Methionine
NF38_RS01310	1.7952	-1.7952	HI0726	0.00165282	narP	Nitrate/nitrite response regulator protein homolog	Transcription and translation machinery/Regulators
NF38_RS06430	1.79385	-1.79385	HI1282	0.00196214	rimP	Ribosome maturation factor RimP	Transcription and translation machinery/Ribosome related things
NF38_RS04285	1.77641	-1.77641	HI0221	1.99092e-06	guaB	Inosine-5'-monophosphate dehydrogenase (IMP dehydrogenase) (IMPD) (IMPDH) (EC 1.1.1.205)	Metabolism/Nucleotide metabolism/Purine metabolism
NF38_RS00880	1.76579	-1.76579	HI0812	0.00010504	galU	UTP--glucose-1-phosphate uridylyltransferase (EC 2.7.7.9) (Alpha-D-glucosyl-1-phosphate uridylyltransferase) (UDP-glucose pyrophosphorylase) (UDPGP) (Uridine diphosphoglucose pyrophosphorylase)	Metabolism/Sugar metabolism/Hexoses metabolism
NF38_RS01570	1.76135	-1.76135	HI0712	1.19198e-05		Probable hemoglobin and hemoglobin-haptoglobin-binding protein 3	Transport systems/Uptake systems/Iron
NF38_RS09050	1.75479	-1.75479	HI	0.0179671			Hypothetical proteins
NF38_RS00930	1.75356	-1.75356	HI0802	0.00485324	rpoA	DNA-directed RNA polymerase subunit alpha (RNAP subunit alpha) (EC 2.7.7.6) (RNA polymerase subunit alpha) (Transcriptase subunit alpha)	Transcription and translation machinery/RNA polymerase
NF38_RS07225	1.74409	-1.74409	HI1331	0.000487164	greA	Transcription elongation factor GreA (Transcript cleavage factor GreA)	Transcription and translation machinery/Transcription factors
NF38_RS02500	1.7372	-1.7372	HI0515	0.000129916	rpoB	DNA-directed RNA polymerase subunit beta (RNAP subunit beta) (EC 2.7.7.6) (RNA polymerase subunit beta) (Transcriptase subunit beta)	Transcription and translation machinery/RNA polymerase
NF38_RS02740	1.72738	-1.72738	HI0464	0.00134502	rpiA	Ribose-5-phosphate isomerase A (EC 5.3.1.6) (Phosphoriboisomerase A) (PRI)	Metabolism/Sugar metabolism/Pentoses metabolism
NF38_RS03530	1.72558	-1.72558	HI0372	0.00114889	fdx	2Fe-2S ferredoxin	Metabolism
NF38_RS07340	1.71753	-1.71753	HI	0.0186262	cobB		Others
NF38_RS03115	1.70778	-1.70778	HI0388	0.000180426	tsaB	tRNA threonylcarbamoyladenosine biosynthesis protein TsaB (t(6)A37 threonylcarbamoyladenosine biosynthesis protein TsaB)	Transcription and translation machinery/tRNA
NF38_RS05840	1.70712	-1.70712	HI	0.000133572	hmw1A		Cell wall/OMP
NF38_RS05265	1.70411	-1.70411	HI0044	0.0195753	yccA	Uncharacterized protein HI_0044	Others
NF38_RS02785	1.69641	-1.69641	HI	0.00463512	yapH		Cell wall/OMP
NF38_RS02455	1.69353	-1.69353	HI0524	0.000160292	fba	Fructose-bisphosphate aldolase (FBP aldolase) (FBPA) (EC 4.1.2.13) (Fructose-1,6-bisphosphate aldolase)	Metabolism/Sugar metabolism/Hexoses metabolism
NF38_RS00235	1.68835	-1.68835	HI0946	0.00136267	mutM	Formamidopyrimidine-DNA glycosylase (Fapy-DNA glycosylase) (EC 3.2.2.23) (DNA-(apurinic or apyrimidinic site) lyase MutM) (AP lyase MutM) (EC 4.2.99.18)	Nucleic acids processing, restriction and modification
NF38_RS07870	1.68271	-1.68271	HI1614	0.000279133	pepN	Aminopeptidase N (EC 3.4.11.2) (Alpha-aminoacylpeptide hydrolase)	Stress response-nutrient starvation
NF38_RS05025	1.67971	-1.67971	HI0089	0.000146418	thrA	Bifunctional aspartokinase/homoserine dehydrogenase (AK-HD) [Includes: Aspartokinase (EC 2.7.2.4); Homoserine dehydrogenase (EC 1.1.1.3)]	Metabolism/Amino acid metabolism/Threonine
NF38_RS01250	1.66878	-1.66878	HI0738	0.000360004	ilvD	Dihydroxy-acid dehydratase (DAD) (EC 4.2.1.9)	Metabolism/Amino acid metabolism/Leucine, isoleucine and valine
NF38_RS01105	1.66654	-1.66654	HI0768	0.000309195	ftsY	Signal recognition particle receptor FtsY (SRP receptor)	Others
ssrS	1.66582	-1.66582	#N/A	0.0282834			Others
NF38_RS07090	1.6635	-1.6635	HI1440	0.000589448	sspB		Protein degradation-stability/Protein degrading machinery
NF38_RS06610	1.66348	-1.66348	HI1361	0.0101001	glgP	Glycogen phosphorylase (EC 2.4.1.1)	Metabolism/Sugar metabolism/Hexoses metabolism
NF38_RS02505	1.65496	-1.65496	HI0514	0.003604	rpoC	DNA-directed RNA polymerase subunit beta' (RNAP subunit beta') (EC 2.7.7.6) (RNA polymerase subunit beta') (Transcriptase subunit beta')	Transcription and translation machinery/RNA polymerase
NF38_RS07760	1.64922	-1.64922	HI1597	0.0222935	radA	DNA repair protein RadA (EC 3.6.4.-) (Branch migration protein RadA)	Nucleic acids processing, restriction and modification
NF38_RS06785	1.64802	-1.64802	HI1391	0.000846041	valS		Transcription and translation machinery/tRNA
NF38_RS05090	1.64553	-1.64553	HI0078	0.000447969	cysS	Cysteine--tRNA ligase (EC 6.1.1.16) (Cysteinyl-tRNA synthetase) (CysRS)	Transcription and translation machinery/tRNA
NF38_RS04185	1.61499	-1.61499	HI0243	0.00399695			Hypothetical proteins
NF38_RS02685	1.61207	-1.61207	HI0474	0.00447651	hisF	Imidazole glycerol phosphate synthase subunit HisF (EC 4.1.3.-) (IGP synthase cyclase subunit) (IGP synthase subunit HisF) (ImGP synthase subunit HisF) (IGPS subunit HisF)	Metabolism/Amino acid metabolism/Histidine
NF38_RS03755	1.60645	-1.60645	HI0325	0.00502246	yuiF	Uncharacterized membrane protein HI_0325	Transport systems/Bidirectional transport systems or transporters with unknown function
NF38_RS07775	1.59291	-1.59291	HI	0.00950655			Cell wall/OMP
NF38_RS01955	1.56627	-1.56627	HI0639	0.000944352	purB	Adenylosuccinate lyase (ASL) (EC 4.3.2.2) (Adenylosuccinase) (ASase)	Metabolism/Nucleotide metabolism/Purine metabolism
NF38_RS07165	1.55921	-1.55921	HI	0.00955109			Transport systems/Bidirectional transport systems or transporters with unknown function
NF38_RS04635	1.55836	-1.55836	HI0157	0.0405465	fabH	3-oxoacyl-[acyl-carrier-protein] synthase 3 (EC 2.3.1.180) (3-oxoacyl-[acyl-carrier-protein] synthase III) (Beta-ketoacyl-ACP synthase III) (KAS III)	Metabolism/Lipid metabolism
NF38_RS03075	1.55431	-1.55431	HI0396	0.00552445	ycfD	Probable ribosomal oxygenase HI_0396 (ROX) (EC 1.14.11.-)	Transcription and translation machinery/Ribosome related things
NF38_RS04750	1.55367	-1.55367	HI0136	0.00360774	der, engA	GTPase Der (GTP-binding protein EngA)	Transcription and translation machinery/Ribosome related things
nusG	1.53964	-1.53964	HI0717	0.00782507	nusG	Transcription termination/antitermination protein NusG	Transcription and translation machinery/Transcription factors

## Sheet: Down-regulated in sBHI vs BALF
NOTE: Bacterial genes exclusively down-regulated in this comparison (sBHI vs BALF samples) are highlighted in black bold.
Feature ID	EDGE test: sBHI vs BAL, tagwise dispersions - Fold change	EDGE test: BAL vs sBHI, tagwise dispersions - Fold change	Rd KW20	EDGE test: sBHI vs BAL, tagwise dispersions - Bonferroni	Annotation	Description	Functional categories
NF38_RS03910	-186.088	186.088	HI0292	7.14825e-08	merP_1	Uncharacterized protein HI_0292	Protein degradation-stability/Chaperone
NF38_RS00680	-9.31099	9.31099	HI0853	1.63214e-33	hbpA	Heme-binding protein A (Hemin-binding lipoprotein)	Transport systems/Uptake systems/Iron
NF38_RS03935	-8.14657	8.14657	HI0289	1.53663e-27	sdaC	Serine transporter	Transport systems/Uptake systems/Amino acids
NF38_RS08710	-7.6829	7.6829	HI1080	0	fliY	Probable amino-acid ABC transporter-binding protein HI_1080	Transport systems/Uptake systems/Amino acids
NF38_RS00750	-5.99979	5.99979	HI0838	2.17301e-24	bamE, smpA	Outer membrane protein assembly factor BamE	Cell wall/OMP
NF38_RS08715	-5.69916	5.69916	HI1079	1.84823e-35		Probable amino-acid ABC transporter permease protein HI_0179	Transport systems/Uptake systems/Amino acids
NF38_RS08935	-5.25984	5.25984	HI1020	3.48414e-32	thiP	Thiamine transport system permease protein ThiP	Transport systems/Uptake systems/Vitamins
NF38_RS08365	-5.15786	5.15786	HI1154	1.14284e-78		Uncharacterized symporter HI_1154	Transport systems/Uptake systems/Amino acids
NF38_RS04170	-4.88284	4.88284	HI0246	0			Hypothetical proteins
NF38_RS08720	-4.73557	4.73557	HI1078	6.39352e-36		Probable amino-acid ABC transporter ATP-binding protein HI_1078	Transport systems/Uptake systems/Amino acids
NF38_RS03940	-4.7042	4.7042	HI0288	4.86436e-17	sdaA	L-serine dehydratase (SDH) (EC 4.3.1.17) (L-serine deaminase) (L-SD)	Metabolism/Amino acid metabolism/Serine
NF38_RS02325	-4.42611	4.42611	HI0550	2.81985e-13	lex1, lic2	Lipooligosaccharide biosynthesis protein lex-1 (EC 2.-.-.-)	Cell wall/LOS biosynthesis-modification-decoration
NF38_RS08940	-4.22781	4.22781	HI1019	2.47284e-19	thiB	Thiamine-binding periplasmic protein	Transport systems/Uptake systems/Vitamins
NF38_RS03015	-4.17042	4.17042	HI0409	3.4605e-21	mepM	Uncharacterized metalloprotease HI_0409 (EC 3.4.24.-)	Cell wall/Cell wall biosynthesis
NF38_RS00755	-3.88959	3.88959	HI0837	9.4097e-17	cpxR	Transcriptional regulatory protein CpxR homolog	Transcription and translation machinery/Regulators
NF38_RS02770	-3.88952	3.88952	HI0458	7.24743e-10	surA	Putative peptidyl-prolyl cis-trans isomerase SurA (PPIase SurA) (EC 5.2.1.8) (Chaperone SurA homolog) (Rotamase SurA)	Protein degradation-stability/Chaperone
NF38_RS06740	-3.81274	3.81274	HI1384	9.16063e-12	ftnA	Probable bacterial non-heme ferritin (EC 1.16.3.2)	Transport systems/Uptake systems/Iron
NF38_RS07820	-3.79148	3.79148	HI1604	9.30285e-22	pitA	Putative phosphate permease HI_1604	Transport systems/Uptake systems/Phosphate (Pi)
NF38_RS07825	-3.78783	3.78783	HI1605	3.21624e-14	ygiM	Uncharacterized protein HI_1605	Hypothetical proteins
NF38_RS06180	-3.75375	3.75375	HI1259	0	htoA	Probable periplasmic serine protease do/HhoA-like (EC 3.4.21.-)	Metabolism gene
NF38_RS06750	-3.56168	3.56168	HI1386	3.81149e-12			Cell wall/LOS biosynthesis-modification-decoration
NF38_RS00720	-3.53734	3.53734	HI0845	0	yihD		Hypothetical proteins
NF38_RS07815	-3.52194	3.52194	HI1603	1.26617e-16	pa5208		Hypothetical proteins
NF38_RS06745	-3.49563	3.49563	HI1385	5.41412e-11	ftnB	Probable bacterial non-heme ferritin-like protein	Transport systems/Uptake systems/Iron
NF38_RS08930	-3.49448	3.49448	HI1021	2.03217e-20	thiQ	Thiamine import ATP-binding protein ThiQ (EC 3.6.3.-)	Transport systems/Uptake systems/Vitamins
NF38_RS09070	-3.38606	3.38606	HI	1.13306e-16			Hypothetical proteins
NF38_RS04175	-3.35449	3.35449	HI0245	0	queA	S-adenosylmethionine:tRNA ribosyltransferase-isomerase (EC 2.4.99.17) (Queuosine biosynthesis protein QueA)	Metabolism/Nucleotide metabolism/Purine metabolism
NF38_RS02030	-3.29616	3.29616	HI0628	0	rpoE	ECF RNA polymerase sigma-E factor (RNA polymerase sigma-E factor) (Sigma-24)	Stress response-nutrient starvation
NF38_RS07835	-3.27967	3.27967	HI1607	1.04116e-24	lolB	Outer-membrane lipoprotein LolB	Cell wall/OMP
NF38_RS00745	-3.27179	3.27179	HI0839	3.82527e-11	ndpA	Nucleoid-associated protein HI_0839	Stress response-nutrient starvation
NF38_RS07830	-3.22804	3.22804	HI1606	3.06538e-13	cca	Multifunctional CCA protein [Includes: CCA-adding enzyme (EC 2.7.7.72) (CCA tRNA nucleotidyltransferase) (tRNA CCA-pyrophosphorylase) (tRNA adenylyl-/cytidylyl-transferase) (tRNA nucleotidyltransferase) (tRNA-NT); 2'-nucleotidase (EC 3.1.3.-); 2',3'-cyclic phosphodiesterase (EC 3.1.4.-); Phosphatase (EC 3.1.3.-)]	Transcription and translation machinery/tRNA
NF38_RS06695	-3.16362	3.16362	HI1375	8.90674e-09			Hypothetical proteins
NF38_RS05480	-3.12479	3.12479	HI0002	2.05791e-06		Putative long-chain-fatty-acid--CoA ligase (EC 6.2.1.3) (Long-chain acyl-CoA synthetase) (LACS)	Metabolism/Lipid metabolism
NF38_RS03395	-3.0787	3.0787	HI	1.51133e-15			Hypothetical proteins
NF38_RS06125	-3.07223	3.07223	HI1246	5.74446e-11		Uncharacterized protein HI_1246	Others
NF38_RS00435	-3.03479	3.03479	HI0908	9.76042e-14			Hypothetical proteins
NF38_RS05460	-2.96239	2.96239	HI	1.2413e-14			Transport systems/Bidirectional transport systems or transporters with unknown function
NF38_RS02020	-2.95051	2.95051	HI0630	0	rseB	Sigma-E factor regulatory protein RseB	Others
NF38_RS00740	-2.91034	2.91034	HI0840	0.00220004	yejL		Transport systems/Uptake systems
NF38_RS05785	-2.90432	2.90432	HI1688	1.45085e-16	rnfE	Ion-translocating oxidoreductase complex subunit E (EC 1.18.1.-) (Rnf electron transport complex subunit E)	Metabolism gene
NF38_RS00395	-2.88703	2.88703	HI0916	0	omp26, omp2	Outer membrane protein 26	Cell wall/OMP
NF38_RS00715	-2.77655	2.77655	HI0846	0	dsbA	Thiol:disulfide interchange protein DsbA	Stress response-nutrient starvation
lpxD	-2.76849	2.76849	HI0915	0	lpxD	UDP-3-O-acylglucosamine N-acyltransferase (EC 2.3.1.-)	Cell wall/LOS biosynthesis-modification-decoration
NF38_RS05795	-2.72432	2.72432	HI1686	1.94663e-22	rnfD	Ion-translocating oxidoreductase complex subunit D (EC 1.18.1.-) (Rnf electron transport complex subunit D)	Metabolism gene
NF38_RS04395	-2.71187	2.71187	HI0206	2.45537e-12	nadN	NAD 5'-nucleotidase (NadN) (EC 3.1.3.5)	Metabolism/Nucleotide metabolism/Purine metabolism
NF38_RS03400	-2.7112	2.7112	HI	4.31137e-08			Hypothetical proteins
NF38_RS02125	-2.7093	2.7093	HI0595	0.00894114	arcC	Carbamate kinase (EC 2.7.2.2)	Metabolism gene
NF38_RS03455	-2.69743	2.69743	HI	5.18094e-08			Hypothetical proteins
NF38_RS02200	-2.67905	2.67905	HI0576	6.17132e-14	tusD	Sulfurtransferase TusD homolog (EC 2.8.1.-)	Metabolism gene
NF38_RS04505	-2.66911	2.66911	HI0185	1.26323e-12	frmA	S-(hydroxymethyl)glutathione dehydrogenase (EC 1.1.1.284) (Alcohol dehydrogenase class-3) (EC 1.1.1.1) (Alcohol dehydrogenase class-III) (Glutathione-dependent formaldehyde dehydrogenase) (FALDH) (FDH) (GSH-FDH) (EC 1.1.1.-)	Metabolism gene
NF38_RS07840	-2.60296	2.60296	HI1608	1.52775e-09	ispE	4-diphosphocytidyl-2-C-methyl-D-erythritol kinase (CMK) (EC 2.7.1.148) (4-(cytidine-5'-diphospho)-2-C-methyl-D-erythritol kinase)	Metabolism/Isopentenyl diphosphate biosynthesis
NF38_RS02205	-2.58882	2.58882	HI0575	5.43805e-18	yheO		Transcription and translation machinery/Regulators
NF38_RS03725	-2.57412	2.57412	HI0331	2.14823e-15	oapB		Cell wall/OMP
NF38_RS03465	-2.56985	2.56985	HI	8.66777e-06			Hypothetical proteins
NF38_RS06700	-2.56726	2.56726	HI1376	1.69601e-12		Uncharacterized protein HI_1376	Transport systems/Bidirectional transport systems or transporters with unknown function
NF38_RS03620	-2.56531	2.56531	HI0352	7.02479e-09	lic3	CMP-Neu5Ac--lipooligosaccharide alpha 2-3 sialyltransferase.	Cell wall/LOS biosynthesis-modification-decoration
NF38_RS05570	-2.53109	2.53109	HI1734	3.33455e-12	fabI	Enoyl-[acyl-carrier-protein] reductase [NADH] FabI (ENR) (EC 1.3.1.9) (NADH-dependent enoyl-ACP reductase)	Metabolism/Lipid metabolism
NF38_RS02025	-2.52979	2.52979	HI0629	0	rseA	Anti-sigma-E factor RseA (Regulator of SigE) (Sigma-E anti-sigma factor RseA) (Sigma-E factor negative regulatory protein)	Others
NF38_RS06060	-2.5114	2.5114	HI1232	0	aceF	Dihydrolipoyllysine-residue acetyltransferase component of pyruvate dehydrogenase complex (EC 2.3.1.12) (Dihydrolipoamide acetyltransferase component of pyruvate dehydrogenase complex) (E2)	Metabolism/Sugar metabolism/Hexoxes metabolism
NF38_RS02560	-2.50807	2.50807	HI0501	0.000855198	rbsD	D-ribose pyranase (EC 5.4.99.62)	Metabolism/Sugar metabolism/Pentoses metabolism
NF38_RS03460	-2.49574	2.49574	HI	1.41488e-05	y2194		Cell wall/Cell wall biosynthesis
NF38_RS03980	-2.49233	2.49233	HI0280	1.8138e-11	udp	Uridine phosphorylase (UPase) (UrdPase) (EC 2.4.2.3)	Metabolism/Nucleotide metabolism/Pyrimidine metabolism
NF38_RS08015	-2.48959	2.48959	HI1639	1.81353e-14	sapB	Peptide transport system permease protein SapB	Transport systems/Uptake systems/Iron
NF38_RS00735	-2.4839	2.4839	HI0841	7.77205e-16	yejM	Uncharacterized protein HI_0841	Metabolism/Lipid metabolism
NF38_RS05790	-2.48033	2.48033	HI1687	4.51425e-14	rnfG	Ion-translocating oxidoreductase complex subunit G (EC 1.18.1.-) (Rnf electron transport complex subunit G)	Metabolism gene
NF38_RS01785	-2.47191	2.47191	HI0669	1.54607e-06	mioC	Protein MioC homolog	Metabolism/Vitamins biosynthesis
NF38_RS05455	-2.47169	2.47169	HI	1.83662e-09	fdnG	Formate dehydrogenase-N subunit alpha	Metabolism/Sugar metabolism/Fermentative reactions
NF38_RS02210	-2.46909	2.46909	HI0574	7.49705e-06	fkbY	Probable FKBP-type peptidyl-prolyl cis-trans isomerase (PPIase) (EC 5.2.1.8) (Rotamase)	Metabolism/Protein and lipoprotein metabolism
metQ	-2.46841	2.46841	HI0620	0	metQ	Probable D-methionine-binding lipoprotein MetQ (28 kDa outer membrane protein)	Transport systems/Uptake systems/Amino acids
NF38_RS07260	-2.4626	2.4626	HI1325	0.000355386	fabA	3-hydroxydecanoyl-[acyl-carrier-protein] dehydratase (EC 4.2.1.59) (3-hydroxyacyl-[acyl-carrier-protein] dehydratase FabA) (Beta-hydroxydecanoyl thioester dehydrase) (Trans-2-decenoyl-[acyl-carrier-protein] isomerase) (EC 5.3.3.14)	Metabolism/Lipid metabolism
NF38_RS07315	-2.44996	2.44996	HI	1.04235e-08			Hypothetical proteins
NF38_RS04510	-2.4494	2.4494	HI0184	8.60824e-11		S-formylglutathione hydrolase (FGH) (EC 3.1.2.12)	Metabolism gene
NF38_RS03540	-2.42302	2.42302	HI0370	5.22951e-09	yfgM	UPF0070 protein HI_0370	Stress response-nutrient starvation
NF38_RS03450	-2.41983	2.41983	HI	4.98787e-05	anT_2		Transcription and translation machinery/Regulators
NF38_RS04760	-2.40874	2.40874	HI0134	1.58981e-12		Uncharacterized protein HI_0134	Hypothetical proteins
NF38_RS08025	-2.39645	2.39645	HI1641	1.02346e-15	sapD	Peptide transport system ATP-binding protein SapD	Transport systems/Uptake systems/Iron
NF38_RS03390	-2.38961	2.38961	HI	8.50012e-05			Hypothetical proteins
NF38_RS03385	-2.37942	2.37942	HI	0.00206921			Hypothetical proteins
NF38_RS06525	-2.36706	2.36706	HI1344	4.88889e-05	potD-B, potD	Spermidine/putrescine-binding periplasmic protein 1 (SPBP)	Transport systems/Uptake systems/Polyamines
NF38_RS06055	-2.3656	2.3656	HI1231	2.8646e-12	lpdA	Dihydrolipoyl dehydrogenase (EC 1.8.1.4) (Dihydrolipoamide dehydrogenase) (E3 component of pyruvate and 2-oxoglutarate dehydrogenases complexes)	Metabolism gene
NF38_RS01865	-2.35402	2.35402	HI0652	5.30027e-13	waaA, kdtA	3-deoxy-D-manno-octulosonic acid transferase (Kdo transferase) (EC 2.4.99.12) (Lipid IV(A) 3-deoxy-D-manno-octulosonic acid transferase) (Monofunctional Kdo transferase)	Cell wall/LOS biosynthesis-modification-decoration
NF38_RS08925	-2.34188	2.34188	HI1022	4.29416e-14	bioB	Biotin synthase (EC 2.8.1.6)	Metabolism/Vitamins biosynthesis
NF38_RS04770	-2.33297	2.33297	HI0132	2.97918e-10	udk	Uridine kinase (EC 2.7.1.48) (Cytidine monophosphokinase) (Uridine monophosphokinase)	Metabolism/Nucleotide metabolism/Pyrimidine metabolism
NF38_RS03405	-2.32479	2.32479	HI	0.000147504			Hypothetical proteins
NF38_RS08020	-2.29998	2.29998	HI1640	4.95098e-11	sapC	Peptide transport system permease protein SapC	Transport systems/Uptake systems/Iron
NF38_RS03720	-2.28941	2.28941	HI0332	2.13898e-09	recO	DNA repair protein RecO (Recombination protein O)	Nucleic acids processing, restriction and modification
NF38_RS01870	-2.28247	2.28247	HI0651	1.27217e-13	coaD	Phosphopantetheine adenylyltransferase (EC 2.7.7.3) (Dephospho-CoA pyrophosphorylase) (Pantetheine-phosphate adenylyltransferase) (PPAT)	Metabolism/Coenzyme A biosynthesis
NF38_RS01235	-2.27318	2.27318	HI0740	4.31571e-08	pgmB	Probable phosphomannomutase (PMM) (EC 5.4.2.8)	Metabolism gene
NF38_RS08295	-2.27171	2.27171	HI1168	6.43884e-10			Hypothetical proteins
NF38_RS04050	-2.26685	2.26685	HI	0.00455287			Hypothetical proteins
NF38_RS08130	-2.26534	2.26534	HI1203	4.91074e-12	pta	Phosphate acetyltransferase (EC 2.3.1.8) (Phosphotransacetylase)	Metabolism/Sugar metabolism/Fermentative reactions
NF38_RS04055	-2.25464	2.25464	HI0269	3.30204e-06	rpoH	RNA polymerase sigma factor RpoH (RNA polymerase sigma-32 factor)	Stress response-nutrient starvation
NF38_RS07675	-2.24958	2.24958	HI1576	1.249e-10	pgi	Glucose-6-phosphate isomerase (GPI) (EC 5.3.1.9) (Phosphoglucose isomerase) (PGI) (Phosphohexose isomerase) (PHI)	Metabolism/Sugar metabolism/Hexoxes metabolism
NF38_RS03605	-2.24676	2.24676	HI0357	0.00127911		Putative thiamine biosynthesis protein HI_0357	Metabolism/Vitamins biosynthesis
NF38_RS08290	-2.23869	2.23869	HI1169	2.79052e-08	pabB	Uncharacterized protein HI_1169	Metabolism gene
NF38_RS00665	-2.23274	2.23274	HI0856	1.63695e-10	polA	DNA polymerase I (POL I) (EC 2.7.7.7)	Nucleic acids processing, restriction and modification
NF38_RS03700	-2.22211	2.22211	HI0336	7.71469e-12	mog	Molybdopterin adenylyltransferase (MPT adenylyltransferase) (EC 2.7.7.75)	Metabolism/Molybdopterin biosynthesis
NF38_RS03715	-2.21392	2.21392	HI0333	6.11765e-13	rlmD	23S rRNA (uracil(1939)-C(5))-methyltransferase RlmD (EC 2.1.1.190) (23S rRNA(m5U1939)-methyltransferase)	Transcription and translation machinery/Ribosome related things
NF38_RS04400	-2.20645	2.20645	HI0205	1.66148e-05			Hypothetical proteins
NF38_RS03435	-2.19273	2.19273	HI	3.68827e-05			Hypothetical proteins
NF38_RS05915	-2.18597	2.18597	HI1663	7.38715e-11	gloC	Hydroxyacylglutathione hydrolase GloC (EC 3.1.2.6) (Accessory type II glyoxalase) (Glyoxalase II 2) (GlxII-2)	Metabolism gene
NF38_RS05450	-2.17947	2.17947	HI0007	9.83632e-06	fdxH	Formate dehydrogenase iron-sulfur subunit (Formate dehydrogenase subunit beta) (FDH subunit beta)	Metabolism/Sugar metabolism/Fermentative reactions
NF38_RS01880	-2.16798	2.16798	HI0649	4.55081e-12	rep	ATP-dependent DNA helicase Rep (EC 3.6.4.12)	Nucleic acids processing, restriction and modification
NF38_RS04545	-2.15215	2.15215	HI0177	2.23618e-07	bamD	Outer membrane protein assembly factor BamD	Cell wall/OMP
NF38_RS03480	-2.1515	2.1515	HI	8.70193e-07			Hypothetical proteins
NF38_RS05190	-2.14837	2.14837	HI0057	4.89472e-12	uvrC	UvrABC system protein C (Protein UvrC) (Excinuclease ABC subunit C)	Nucleic acids processing, restriction and modification
NF38_RS03380	-2.14006	2.14006	HI	0.000127929			Hypothetical proteins
NF38_RS03445	-2.13538	2.13538	HI	0.000450449	anT_1		Transcription and translation machinery/Regulators
NF38_RS02755	-2.1167	2.1167	HI0461	1.40939e-10	ybjX		Stress response-nutrient starvation
NF38_RS03850	-2.10875	2.10875	HI0304	3.81443e-09	yqgE		Stress response-nutrient starvation
NF38_RS07080	-2.09877	2.09877	HI1438	6.09402e-10	ispA	Farnesyl diphosphate synthase (FPP synthase) (EC 2.5.1.10) ((2E,6E)-farnesyl diphosphate synthase) (Geranyltranstransferase)	Metabolism/Isopentenyl diphosphate biosynthesis
NF38_RS05950	-2.09133	2.09133	HI1656	0.00158517	yraN	UPF0102 protein HI_1656	Nucleic acids processing, restriction and modification
NF38_RS01585	-2.07969	2.07969	HI	6.25883e-10	bl05383		Hypothetical proteins
NF38_RS03470	-2.05879	2.05879	HI	0.00228711	y2188		Hypothetical proteins
NF38_RS00615	-2.05599	2.05599	HI	1.12378e-06			Hypothetical proteins
NF38_RS06705	-2.05051	2.05051	HI1377	5.97221e-10	sbcB	Exodeoxyribonuclease I (ExoI) (Exonuclease I) (EC 3.1.11.1) (DNA deoxyribophosphodiesterase) (dRPase)	Nucleic acids processing, restriction and modification
NF38_RS06065	-2.04618	2.04618	HI1233	3.77308e-10	aceE	Pyruvate dehydrogenase E1 component (PDH E1 component) (EC 1.2.4.1)	Metabolism/Sugar metabolism/Hexoxes metabolism
NF38_RS03485	-2.03735	2.03735	HI	0.000170551			Hypothetical proteins
NF38_RS00500	-2.031	2.031	HI0894	2.29939e-09		Uncharacterized protein HI_0894	Transport systems/Export systems
NF38_RS05740	-2.01511	2.01511	HI1697	3.12893e-06	lsgD	Lsg locus putative protein 4 (EC 2.-.-.-)	Cell wall/LOS biosynthesis-modification-decoration
NF38_RS08445	-2.00717	2.00717	HI1138	2.05958e-09	murG	UDP-N-acetylglucosamine--N-acetylmuramyl-(pentapeptide) pyrophosphoryl-undecaprenol N-acetylglucosamine transferase (EC 2.4.1.227) (Undecaprenyl-PP-MurNAc-pentapeptide-UDPGlcNAc GlcNAc transferase)	Cell wall/Cell wall biosynthesis
NF38_RS03375	-2.00675	2.00675	HI	0.0138203	ClpP		Protein degradation-stability/Protein degrading machinery
NF38_RS05800	-2.00644	2.00644	HI1685	2.61923e-07	rnfC	Ion-translocating oxidoreductase complex subunit C (EC 1.18.1.-) (Rnf electron transport complex subunit C)	Metabolism gene
NF38_RS05020	-2.00636	2.00636	HI0090	3.68207e-09		Pyridoxal phosphate homeostasis protein (PLP homeostasis protein)	Others
NF38_RS06190	-1.99842	1.99842	HI1261	1.33622e-05	folC	Dihydrofolate synthase/folylpolyglutamate synthase (DHFS / FPGS) (EC 6.3.2.12) (EC 6.3.2.17) (Folylpoly-gamma-glutamate synthetase-dihydrofolate synthetase) (Folylpolyglutamate synthetase) (Tetrahydrofolylpolyglutamate synthase)	Metabolism/Vitamins biosynthesis
NF38_RS06735	-1.99776	1.99776	HI1383	9.39926e-07	pstS	Phosphate-binding protein PstS (PBP)	Transport systems/Uptake systems/Phosphate (Pi)
NF38_RS07135	-1.99204	1.99204	HI1449	9.60422e-06	moeB	Molybdopterin-synthase adenylyltransferase (EC 2.7.7.80) (MoaD protein adenylase) (Molybdopterin-converting factor subunit 1 adenylase) (Sulfur carrier protein MoaD adenylyltransferase)	Metabolism/Molybdopterin biosynthesis
NF38_RS07605	-1.98845	1.98845	HI1560	0.000294914		Uncharacterized protein HI_1560	Hypothetical proteins
NF38_RS00800	-1.98793	1.98793	HI0828	6.9373e-09	yciI		Cell wall/Cell division
NF38_RS05575	-1.98178	1.98178	HI1733	3.05648e-05	rnb	Exoribonuclease 2 (EC 3.1.13.1) (Exoribonuclease II) (RNase II) (Ribonuclease II)	Nucleic acids processing, restriction and modification
NF38_RS01590	-1.98125	1.98125	HI0709	4.00625e-08	selB	Selenocysteine-specific elongation factor (SelB translation factor)	Transcription and translation machinery/tRNA
NF38_RS02920	-1.97928	1.97928	HI0430	0.000486552	hup	DNA-binding protein HU	Stress response-nutrient starvation
NF38_RS08010	-1.97683	1.97683	HI1638	5.49279e-09	sapA	Peptide transport periplasmic protein SapA	Transport systems/Uptake systems/Iron
NF38_RS00445	-1.97532	1.97532	HI0906	9.25775e-08	tadA	tRNA-specific adenosine deaminase (EC 3.5.4.33)	Transcription and translation machinery/tRNA
NF38_RS00450	-1.9727	1.9727	HI0905	2.44382e-08	thyA	Thymidylate synthase (TS) (TSase) (EC 2.1.1.45)	Metabolism/Nucleotide metabolism/Pyrimidine metabolism
NF38_RS06815	-1.97212	1.97212	HI	4.28459e-07	rfaI_2		Cell wall/LOS biosynthesis-modification-decoration
NF38_RS05135	-1.97199	1.97199	HI0068	2.10916e-08	miaA	tRNA dimethylallyltransferase (EC 2.5.1.75) (Dimethylallyl diphosphate:tRNA dimethylallyltransferase) (DMAPP:tRNA dimethylallyltransferase) (DMATase) (Isopentenyl-diphosphate:tRNA isopentenyltransferase) (IPP transferase) (IPPT) (IPTase)	Transcription and translation machinery/tRNA
NF38_RS00495	-1.97035	1.97035	HI0895	3.00578e-09		Uncharacterized transporter HI_0895	Transport systems/Export systems
NF38_RS05650	-1.96947	1.96947	HI1715	2.63537e-05	orn	Oligoribonuclease (EC 3.1.-.-)	Nucleic acids processing, restriction and modification
NF38_RS05945	-1.96552	1.96552	HI1657	4.97067e-07	gmhA_1	Uncharacterized protein HI_1657	Cell wall/LOS biosynthesis-modification-decoration
NF38_RS06490	-1.96206	1.96206	HI1293	0.00382878	sufE		Stress response-nutrient starvation
NF38_RS07120	-1.95756	1.95756	HI1446	0.000242346			Hypothetical proteins
NF38_RS02470	-1.95229	1.95229	HI0521	0.000563948	yjjI		Metabolism gene
NF38_RS00675	-1.93778	1.93778	HI0854	8.59207e-05	hugZ	Uncharacterized protein HI_0854	Metabolism gene
NF38_RS01360	-1.93605	1.93605	HI	1.61563e-05	metI		Transport systems/Uptake systems/Amino acids
NF38_RS08125	-1.93018	1.93018	HI1204	6.86538e-08	ackA	Acetate kinase (EC 2.7.2.1) (Acetokinase)	Metabolism/Sugar metabolism/Fermentative reactions
NF38_RS07560	-1.92633	1.92633	HI1551	1.02884e-06	bioC	Malonyl-[acyl-carrier protein] O-methyltransferase (Malonyl-ACP O-methyltransferase) (EC 2.1.1.197) (Biotin synthesis protein BioC)	Metabolism/Lipid metabolism
NF38_RS08455	-1.92117	1.92117	HI1136	7.13981e-09	murD	UDP-N-acetylmuramoylalanine--D-glutamate ligase (EC 6.3.2.9) (D-glutamic acid-adding enzyme) (UDP-N-acetylmuramoyl-L-alanyl-D-glutamate synthetase)	Cell wall/Cell wall biosynthesis
pssA	-1.91645	1.91645	HI0425	1.66439e-06	pssA	CDP-diacylglycerol--serine O-phosphatidyltransferase (EC 2.7.8.8) (Phosphatidylserine synthase)	Metabolism gene
NF38_RS01710	-1.91008	1.91008	HI0684	4.09204e-07	glpB	Anaerobic glycerol-3-phosphate dehydrogenase subunit B (Anaerobic G-3-P dehydrogenase subunit B) (Anaerobic G3Pdhase B) (EC 1.1.5.3)	Metabolism/Glycerol biosynthesis
NF38_RS02160	-1.90953	1.90953	HI0583	0.000123687	cpdB	2',3'-cyclic-nucleotide 2'-phosphodiesterase/3'-nucleotidase (EC 3.1.3.6) (EC 3.1.4.16)	Metabolism/Nucleotide metabolism/Purine metabolism
NF38_RS01455	-1.90697	1.90697	HI0604	5.03685e-08	cya	Adenylate cyclase (EC 4.6.1.1) (ATP pyrophosphate-lyase) (Adenylyl cyclase)	Metabolism/Nucleotide metabolism/Purine metabolism
NF38_RS06690	-1.9069	1.9069	HI1374	1.85864e-07	mukB	Chromosome partition protein MukB (Structural maintenance of chromosome-related protein)	Cell wall/Cell division
NF38_RS07075	-1.90642	1.90642	HI1437	0.00695603	xseB	Exodeoxyribonuclease 7 small subunit (EC 3.1.11.6) (Exodeoxyribonuclease VII small subunit) (Exonuclease VII small subunit)	Metabolism gene
ppnK	-1.90068	1.90068	HI0072	9.9381e-08	nadK	NAD kinase (EC 2.7.1.23) (ATP-dependent NAD kinase)	Metabolism gene
NF38_RS01675	-1.90048	1.90048	HI0693	1.48292e-05	hel	Lipoprotein E (Outer membrane protein P4) (OMP P4)	Transport systems/Uptake systems/Iron
NF38_RS01165	-1.90012	1.90012	HI0758	0.00155508	rpmE	50S ribosomal protein L31	Transcription and translation machinery/Ribosome related things
NF38_RS01885	-1.89148	1.89148	HI	0.000189895	yafC		Transcription and translation machinery/Regulators
NF38_RS07565	-1.88993	1.88993	HI1552	0.00011272			Hypothetical proteins
NF38_RS02145	-1.88751	1.88751	HI0587	4.21398e-07	pepE	Peptidase E (EC 3.4.13.21) (Alpha-aspartyl dipeptidase) (Asp-specific dipeptidase) (Dipeptidase E)	Metabolism gene
NF38_RS05445	-1.88725	1.88725	HI0008	0.0195147	fdxI	Formate dehydrogenase, cytochrome b556 subunit (Formate dehydrogenase subunit gamma) (FDH subunit gamma)	Metabolism/Sugar metabolism/Fermentative reactions
NF38_RS01685	-1.88308	1.88308	HI0691	1.81503e-05	glpK	Glycerol kinase (EC 2.7.1.30) (ATP:glycerol 3-phosphotransferase) (Glycerokinase) (GK)	Metabolism/Glycerol biosynthesis
NF38_RS05440	-1.88297	1.88297	HI0009	0.000510094	fdhE	Protein FdhE homolog	Metabolism/Sugar metabolism/Fermentative reactions
NF38_RS03030	-1.87929	1.87929	HI0406	4.98026e-07	accA	Acetyl-coenzyme A carboxylase carboxyl transferase subunit alpha (ACCase subunit alpha) (Acetyl-CoA carboxylase carboxyltransferase subunit alpha) (EC 2.1.3.15)	Metabolism/Lipid metabolism
NF38_RS01780	-1.87902	1.87902	HI0670	0.00698919	dtd	D-aminoacyl-tRNA deacylase (DTD) (EC 3.1.1.96) (D-tyrosyl-tRNA(Tyr) deacylase) (Gly-tRNA(Ala) deacylase) (EC 3.1.1.-)	Metabolism gene
NF38_RS01760	-1.87475	1.87475	HI0674	0.00547863	gpt1		Metabolism/Nucleotide metabolism/Purine metabolism
NF38_RS00670	-1.87467	1.87467	HI0855	3.83662e-05	yhaM		Others
NF38_RS04765	-1.87296	1.87296	HI0133	1.38346e-06	dcd	dCTP deaminase (EC 3.5.4.13) (Deoxycytidine triphosphate deaminase)	Metabolism/Nucleotide metabolism/Pyrimidine metabolism
NF38_RS07130	-1.86665	1.86665	HI1448	7.59725e-06	moeA	Molybdopterin molybdenumtransferase (MPT Mo-transferase) (EC 2.10.1.1)	Metabolism/Molybdopterin biosynthesis
NF38_RS06710	-1.86206	1.86206	HI1378	1.45555e-05	phoR	Phosphate regulon sensor protein PhoR (EC 2.7.13.3)	Transcription and translation machinery/Regulators
NF38_RS04725	-1.86125	1.86125	HI0139	1.66814e-06	ompP2, ompP	Outer membrane protein P2 (OMP P2)	Cell wall/OMP
NF38_RS02330	-1.86064	1.86064	HI0549	3.42259e-05	rsmA	Ribosomal RNA small subunit methyltransferase A (EC 2.1.1.182) (16S rRNA (adenine(1518)-N(6)/adenine(1519)-N(6))-dimethyltransferase) (16S rRNA dimethyladenosine transferase) (16S rRNA dimethylase) (S-adenosylmethionine-6-N', N'-adenosyl(rRNA) dimethyltransferase)	Transcription and translation machinery/Ribosome related things
NF38_RS00165	-1.8579	1.8579	HI0959	1.01763e-06	nagZ	Beta-hexosaminidase (EC 3.2.1.52) (Beta-N-acetylhexosaminidase) (N-acetyl-beta-glucosaminidase)	Cell wall/Cell wall biosynthesis
NF38_RS01690	-1.8563	1.8563	HI0690	0.000988265	glpF	Glycerol uptake facilitator protein	Transport systems/Uptake systems/Glycerol
NF38_RS06460	-1.84984	1.84984	HI1287	8.70529e-06		Putative type I restriction enzyme HindVIIP M protein (M.HindVIIP) (EC 2.1.1.72)	Nucleic acids processing, restriction and modification
NF38_RS08470	-1.84826	1.84826	HI1133	1.35465e-06	murE	UDP-N-acetylmuramoyl-L-alanyl-D-glutamate--2,6-diaminopimelate ligase (EC 6.3.2.13) (Meso-A2pm-adding enzyme) (Meso-diaminopimelate-adding enzyme) (UDP-MurNAc-L-Ala-D-Glu:meso-diaminopimelate ligase) (UDP-MurNAc-tripeptide synthetase) (UDP-N-acetylmuramyl-tripeptide synthetase)	Cell wall/Cell wall biosynthesis
NF38_RS06680	-1.84662	1.84662	HI	2.93928e-07			Nucleic acids processing, restriction and modification
NF38_RS08345	-1.84211	1.84211	HI1158	0.000142667	trxB	Thioredoxin reductase (TRXR) (EC 1.8.1.9)	Metabolism gene
NF38_RS03855	-1.84056	1.84056	HI0303	8.35876e-06	rsmE	Ribosomal RNA small subunit methyltransferase E (EC 2.1.1.193) (16S rRNA m3U1498 methyltransferase)	Transcription and translation machinery/Ribosome related things
NF38_RS02280	-1.84022	1.84022	HI0559	0.00698464	cysQ	3'(2'),5'-bisphosphate nucleotidase CysQ (EC 3.1.3.7) (3'(2'),5-bisphosphonucleoside 3'(2')-phosphohydrolase) (3'-phosphoadenosine 5'-phosphate phosphatase) (PAP phosphatase)	Metabolism gene
NF38_RS07195	-1.83524	1.83524	HI1338	5.29642e-06	sixA		Metabolism gene
NF38_RS03545	-1.83506	1.83506	HI0369	8.97952e-07	hisS	Histidine--tRNA ligase (EC 6.1.1.21) (Histidyl-tRNA synthetase) (HisRS)	Transcription and translation machinery/tRNA
NF38_RS06455	-1.83427	1.83427	HI1286	5.1493e-05	hsdS3		Nucleic acids processing, restriction and modification
metG	-1.83064	1.83064	HI1276	6.97346e-07	metG	Methionine--tRNA ligase (EC 6.1.1.10) (Methionyl-tRNA synthetase) (MetRS)	Transcription and translation machinery/tRNA
NF38_RS08220	-1.82789	1.82789	HI1186	3.46293e-05	dppC	Dipeptide transport system permease protein DppC	Transport systems/Uptake systems/Iron
NF38_RS01665	-1.82082	1.82082	HI0695	4.60447e-06	ppx	Putative exopolyphosphatase (ExopolyPase) (EC 3.6.1.11)	Metabolism/Nucleotide metabolism/Purine metabolism
NF38_RS02035	-1.81915	1.81915	HI0627	2.1668e-06	sdhE	FAD assembly factor SdhE	Others
NF38_RS00415	-1.81817	1.81817	HI0912	2.78874e-05		Uncharacterized protein HI_0912	Nucleic acids processing, restriction and modification
NF38_RS04255	-1.81811	1.81811	HI0227	1.86298e-05	yhcH		Metabolism gene
NF38_RS07505	-1.8162	1.8162	HI1540	0.000141102	licD	Lipopolysaccharide cholinephosphotransferase LicD (EC 2.7.8.-)	Cell wall/LOS biosynthesis-modification-decoration
NF38_RS04605	-1.81122	1.81122	HI0163	0.00460624	bolA	DNA-binding transcriptional regulator BolA	Stress response-nutrient starvation
NF38_RS03690	-1.80697	1.80697	HI0338	1.5084e-05	tqsA	Putative transport protein HI_0338	Transport systems/Bidirectional transport systems or transporters with unknown function
NF38_RS09145	-1.80329	1.80329	HI	0.00857552			Hypothetical proteins
NF38_RS05140	-1.80303	1.80303	HI0067	7.25343e-07	mutL	DNA mismatch repair protein MutL	Nucleic acids processing, restriction and modification
NF38_RS00115	-1.80248	1.80248	HI0969	9.50902e-06	menC		Metabolism/Quinol-quinone metabolism
NF38_RS00425	-1.80008	1.80008	HI0910	0.000653528	mutT	8-oxo-dGTP diphosphatase (8-oxo-dGTPase) (EC 3.6.1.55) (7,8-dihydro-8-oxoguanine-triphosphatase) (Mutator protein MutT) (dGTP pyrophosphohydrolase)	Nucleic acids processing, restriction and modification
NF38_RS05780	-1.79682	1.79682	HI1689	0.000409392	nth	Endonuclease III (EC 4.2.99.18) (DNA-(apurinic or apyrimidinic site) lyase)	Nucleic acids processing, restriction and modification
NF38_RS03550	-1.79342	1.79342	HI0368	6.30068e-05	ispG	4-hydroxy-3-methylbut-2-en-1-yl diphosphate synthase (flavodoxin) (EC 1.17.7.3) (1-hydroxy-2-methyl-2-(E)-butenyl 4-diphosphate synthase)	Metabolism/Isopentenyl diphosphate biosynthesis
NF38_RS03020	-1.79302	1.79302	HI0408	2.34782e-05	znuC	Zinc import ATP-binding protein ZnuC (EC 3.6.3.-)	Transport systems/Uptake systems/Zinc
NF38_RS00330	-1.78978	1.78978	HI0927	0.00015525	glyQ	Glycine--tRNA ligase alpha subunit (EC 6.1.1.14) (Glycyl-tRNA synthetase alpha subunit) (GlyRS)	Transcription and translation machinery/tRNA
NF38_RS04945	-1.78636	1.78636	HI	0.000124486		SAM-dependent DNA methyltransferase	Nucleic acids processing, restriction and modification
NF38_RS01460	-1.78232	1.78232	HI0603	1.97735e-05	hemX	uroporphyrinogen-III C-methyltransferase	Metabolism gene
dppF	-1.7813	1.7813	HI1184	4.78864e-06	dppF	Dipeptide transport ATP-binding protein DppF	Transport systems/Uptake systems/Iron
NF38_RS04965	-1.77194	1.77194	HI0102	3.24292e-05	dapE	Succinyl-diaminopimelate desuccinylase (SDAP desuccinylase) (EC 3.5.1.18) (N-succinyl-LL-2,6-diaminoheptanedioate amidohydrolase)	Metabolism/Amino acid metabolism/Lysine
NF38_RS01705	-1.77055	1.77055	HI0685	0.000156685	glpA	Anaerobic glycerol-3-phosphate dehydrogenase subunit A (G-3-P dehydrogenase) (EC 1.1.5.3)	Metabolism/Glycerol biosynthesis
NF38_RS00795	-1.76829	1.76829	HI0829	1.14085e-05	slt	Putative soluble lytic murein transglycosylase (EC 4.2.2.n1) (Peptidoglycan lytic exotransglycosylase)	Cell wall/Cell wall biosynthesis
NF38_RS08465	-1.76731	1.76731	HI1134	0.000590322	murF	UDP-N-acetylmuramoyl-tripeptide--D-alanyl-D-alanine ligase (EC 6.3.2.10) (D-alanyl-D-alanine-adding enzyme) (UDP-MurNAc-pentapeptide synthetase)	Cell wall/Cell wall biosynthesis
NF38_RS00810	-1.7655	1.7655	HI0826	2.2283e-05		Probable intracellular septation protein A	Cell wall/Cell division
NF38_RS04485	-1.76149	1.76149	HI0188	7.98288e-06	tatC	Sec-independent protein translocase protein TatC	Transport systems/Export systems
NF38_RS08225	-1.75889	1.75889	HI1185	7.80226e-05	dppD	Dipeptide transport ATP-binding protein DppD	Transport systems/Uptake systems/Iron
NF38_RS08815	-1.75797	1.75797	HI1056	6.08774e-05	sthiM		Nucleic acids processing, restriction and modification
NF38_RS03705	-1.74914	1.74914	HI0335	0.0254396	dgkA	Diacylglycerol kinase (DAGK) (EC 2.7.1.107) (Diglyceride kinase) (DGK)	Cell wall/Cell wall biosynthesis
NF38_RS08340	-1.74053	1.74053	HI1159	0.000759282	ybbN		Protein degradation-stability/Chaperone
NF38_RS04940	-1.73928	1.73928	HI	4.38538e-06			Others
NF38_RS07600	-1.73875	1.73875	HI1559	0.0217371	prmC, hemK	Release factor glutamine methyltransferase (RF MTase) (EC 2.1.1.297) (M.HindHemKP) (N5-glutamine methyltransferase PrmC) (Protein-(glutamine-N5) MTase PrmC) (Protein-glutamine N-methyltransferase PrmC)	Nucleic acids processing, restriction and modification
NF38_RS01695	-1.73231	1.73231	HI0689	0.00335638	glpQ	Glycerophosphodiester phosphodiesterase (Glycerophosphoryl diester phosphodiesterase) (EC 3.1.4.46) (Immunoglobulin D-binding protein) (IgD-binding protein) (Surface-exposed lipoprotein D) (Protein D)	Cell wall/LOS biosynthesis-modification-decoration
NF38_RS00710	-1.73132	1.73132	HI0847	0.0251543	yifE		Hypothetical proteins
NF38_RS06715	-1.72973	1.72973	HI1379	0.000155365	phoB	Phosphate regulon transcriptional regulatory protein PhoB	Transcription and translation machinery/Regulators
NF38_RS06075	-1.72968	1.72968	HI	0.00024427	ydgA		Nucleic acids processing, restriction and modification
NF38_RS05830	-1.72826	1.72826	HI	0.00074671	hmw2C		Cell wall/OMP
NF38_RS00050	-1.72572	1.72572	HI0984	0.00123724	yaaA	UPF0246 protein HI_0984	Stress response-nutrient starvation
NF38_RS03845	-1.72458	1.72458	HI0305	6.47332e-05		Putative pre-16S rRNA nuclease (EC 3.1.-.-)	Transcription and translation machinery/Ribosome related things
NF38_RS00250	-1.71889	1.71889	HI0943	0.000621234	nrdR	Transcriptional repressor NrdR	Transcription and translation machinery/Regulators
NF38_RS08740	-1.71172	1.71172	HI1076	0.0014234	cyoA	Probable cytochrome oxidase subunit 1 (Cytochrome oxidase subunit I) (EC 1.10.3.-)	Metabolism gene
NF38_RS08605	-1.70787	1.70787	HI1101	0.000328559	zipA	Cell division protein ZipA	Cell wall/Cell division
NF38_RS07490	-1.69882	1.69882	HI1537	0.00123048	licA		Cell wall/LOS biosynthesis-modification-decoration
NF38_RS03740	-1.69627	1.69627	HI0328	0.000211503	efp	Elongation factor P (EF-P)	Metabolism/Protein and lipoprotein metabolism
NF38_RS03780	-1.69082	1.69082	HI0319	0.00122543	cmoA	Carboxy-S-adenosyl-L-methionine synthase (Cx-SAM synthase) (EC 2.1.3.-)	Metabolism/Amino acid metabolism/Methionine
NF38_RS08745	-1.68993	1.68993	HI1075	0.0120557	cyoB	Probable cytochrome oxidase subunit 2 (EC 1.10.3.-) (Cytochrome oxidase subunit II)	Metabolism gene
NF38_RS07085	-1.68612	1.68612	HI1439	8.75087e-05	dxs	1-deoxy-D-xylulose-5-phosphate synthase (EC 2.2.1.7) (1-deoxyxylulose-5-phosphate synthase) (DXP synthase) (DXPS)	Metabolism gene
NF38_RS07500	-1.67811	1.67811	HI1539	0.000244267	licC		Cell wall/LOS biosynthesis-modification-decoration
NF38_RS05750	-1.67282	1.67282	HI1695	0.00152784	lsgF	Uncharacterized glycosyltransferase HI_1695 (EC 2.4.-.-)	Cell wall/LOS biosynthesis-modification-decoration
NF38_RS02195	-1.67227	1.67227	HI0576	0.0408164	tusC	Sulfurtransferase TusD homolog (EC 2.8.1.-)	Metabolism gene
NF38_RS06685	-1.6664	1.6664	HI1373	0.000227571	mukE	Chromosome partition protein MukE	Cell wall/Cell division
NF38_RS07570	-1.65986	1.65986	HI1553	0.0196169	bioF	Putative 8-amino-7-oxononanoate synthase (AONS) (EC 2.3.1.47) (7-keto-8-amino-pelargonic acid synthase) (7-KAP synthase) (8-amino-7-ketopelargonate synthase)	Metabolism/Vitamins biosynthesis
NF38_RS08490	-1.65887	1.65887	HI1129	0.00022652	mraZ	Transcriptional regulator MraZ	Transcription and translation machinery/Regulators
NF38_RS05150	-1.65747	1.65747	HI0065	0.0143854	tsaE	tRNA threonylcarbamoyladenosine biosynthesis protein TsaE (t(6)A37 threonylcarbamoyladenosine biosynthesis protein TsaE)	Transcription and translation machinery/tRNA
NF38_RS08460	-1.65466	1.65466	HI1135	0.00524237	mraY	Phospho-N-acetylmuramoyl-pentapeptide-transferase (EC 2.7.8.13) (UDP-MurNAc-pentapeptide phosphotransferase)	Cell wall/Cell wall biosynthesis
NF38_RS00430	-1.65392	1.65392	HI0909	0.000887053	secA	Protein translocase subunit SecA	Transport systems/Export systems
NF38_RS04340	-1.65175	1.65175	HI	0.00331413	prrC		Transcription and translation machinery/tRNA
NF38_RS03710	-1.64668	1.64668	HI0334	0.00025754	relA	GTP pyrophosphokinase (EC 2.7.6.5) ((p)ppGpp synthase) (ATP:GTP 3'-pyrophosphotransferase) (ppGpp synthase I)	Stress response-nutrient starvation
NF38_RS06565	-1.64508	1.64508	HI1352	0.011922	putP	Sodium/proline symporter (Proline permease)	Transport systems/Uptake systems/Amino acids
NF38_RS03050	-1.645	1.645	HI0401	0.000140243	ompP1, ompP	Outer membrane protein P1 (OMP P1)	Transport systems/Uptake systems/Long chain fatty acids
NF38_RS05730	-1.6408	1.6408	HI1699	0.00834464	lsgB	N-acetyllactosaminide alpha-2,3-sialyltransferase (EC 2.4.99.6) (CMP-N-acetylneuraminate:beta-galactoside alpha-2,3-sialyltransferase) (CMP-Neu5Ac:beta-galactoside alpha-2,3-sialyltransferase) (Lipooligosaccharide sialyltransferase) (LOS sialyltransferase)	Cell wall/LOS biosynthesis-modification-decoration
NF38_RS04970	-1.63369	1.63369	HI	0.00400828	vanY		Cell wall/Cell wall biosynthesis
NF38_RS07455	-1.63242	1.63242	HI1528	0.000153078	parE	DNA topoisomerase 4 subunit B (EC 5.99.1.3) (Topoisomerase IV subunit B)	Nucleic acids processing, restriction and modification
NF38_RS07445	-1.6273	1.6273	HI1526	0.00123272	hldE	Bifunctional protein HldE [Includes: D-beta-D-heptose 7-phosphate kinase (EC 2.7.1.167) (D-beta-D-heptose 7-phosphotransferase) (D-glycero-beta-D-manno-heptose-7-phosphate kinase); D-beta-D-heptose 1-phosphate adenylyltransferase (EC 2.7.7.70) (D-glycero-beta-D-manno-heptose 1-phosphate adenylyltransferase)]	Cell wall/LOS biosynthesis-modification-decoration
NF38_RS05615	-1.62644	1.62644	HI1724	0.00581871	yacL		Hypothetical proteins
NF38_RS05775	-1.61908	1.61908	HI1690	0.00421738		Uncharacterized sodium-dependent transporter HI_1690	Transport systems/Uptake systems
NF38_RS01130	-1.61583	1.61583	HI0763	0.0049215	nadR	Bifunctional NAD biosynthesis protein NadR [Includes: Nicotinamide mononucleotide adenylyltransferase (NMN adenylyltransferase) (NMN-AT) (NMNAT) (EC 2.7.7.1) (Nicotinamide ribonucleotide adenylyltransferase) (Nicotinamide-nucleotide adenylyltransferase); Ribosylnicotinamide kinase (RNK) (EC 2.7.1.22) (Nicotinamide riboside kinase) (NRK) (NmR-K)]	Metabolism gene
NF38_RS02855	-1.6151	1.6151	HI0443	0.0408549	recR	Recombination protein RecR	Nucleic acids processing, restriction and modification
NF38_RS06560	-1.61197	1.61197	HI1351	0.0305381	cmoB	tRNA U34 carboxymethyltransferase (EC 2.5.1.-)	Transcription and translation machinery/tRNA
NF38_RS06450	-1.6031	1.6031	HI	0.0145254			Hypothetical proteins
NF38_RS05105	-1.60128	1.60128	HI0074	0.0128331			Metabolism gene
NF38_RS02940	-1.5983	1.5983	HI0426	0.0110671	fadR	Fatty acid metabolism regulator protein	Transcription and translation machinery/Regulators
NF38_RS06140	-1.59695	1.59695	HI1248	0.0125119		Putative nickel/cobalt efflux system HI_1248	Transport systems/Export systems
NF38_RS06185	-1.59616	1.59616	HI1260	0.0253327	accD	Acetyl-coenzyme A carboxylase carboxyl transferase subunit beta (ACCase subunit beta) (Acetyl-CoA carboxylase carboxyltransferase subunit beta) (EC 2.1.3.15)	Metabolism/Lipid metabolism
NF38_RS00055	-1.59158	1.59158	HI0983	0.0161333			Hypothetical proteins
NF38_RS03035	-1.58506	1.58506	HI0404	0.0162724	tilS	tRNA(Ile)-lysidine synthase (EC 6.3.4.19) (tRNA(Ile)-2-lysyl-cytidine synthase) (tRNA(Ile)-lysidine synthetase)	Transcription and translation machinery/tRNA
NF38_RS08355	-1.58402	1.58402	HI1156	0.00786086	cydC	ATP-binding/permease protein CydC	Transport systems/Export systems
NF38_RS00160	-1.57903	1.57903	HI0960	0.0380363	ycfL		Stress response-nutrient starvation
NF38_RS01595	-1.57847	1.57847	HI0708	0.00510587	selA	L-seryl-tRNA(Sec) selenium transferase (EC 2.9.1.1) (Selenocysteine synthase) (Sec synthase) (Selenocysteinyl-tRNA(Sec) synthase)	Transcription and translation machinery/tRNA
NF38_RS05185	-1.57813	1.57813	HI0058	0.00865724	kdsB	3-deoxy-manno-octulosonate cytidylyltransferase (EC 2.7.7.38) (CMP-2-keto-3-deoxyoctulosonic acid synthase) (CKS) (CMP-KDO synthase)	Cell wall/LOS biosynthesis-modification-decoration
NF38_RS00120	-1.57695	1.57695	HI0968	0.011532	menB	1,4-dihydroxy-2-naphthoyl-CoA synthase (DHNA-CoA synthase) (EC 4.1.3.36)	Metabolism/Quinol-quinone metabolism
NF38_RS06630	-1.57455	1.57455	HI1365	0.00536135	topA	DNA topoisomerase 1 (EC 5.99.1.2) (DNA topoisomerase I) (Omega-protein) (Relaxing enzyme) (Swivelase) (Untwisting enzyme)	Nucleic acids processing, restriction and modification
NF38_RS04935	-1.5744	1.5744	HI	0.0122094	hsdS1		Nucleic acids processing, restriction and modification
NF38_RS08820	-1.57186	1.57186	HI	0.00830786	res_1		Others
NF38_RS01715	-1.57012	1.57012	HI0683	0.0358492	glpC	Anaerobic glycerol-3-phosphate dehydrogenase subunit C (G-3-P dehydrogenase)	Metabolism/Glycerol biosynthesis
NF38_RS00805	-1.56821	1.56821	HI0827	0.00932134		Uncharacterized acyl-CoA thioester hydrolase HI_0827 (EC 3.1.2.-)	Metabolism/Lipid metabolism
NF38_RS05175	-1.55935	1.55935	HI0060	0.0390652	msbA	Lipid A export ATP-binding/permease protein MsbA (EC 3.6.3.-)	Cell wall/Cell wall biosynthesis
NF38_RS01240	-1.55749	1.55749	HI0739	0.0117245	dnaE	DNA polymerase III subunit alpha (EC 2.7.7.7)	Nucleic acids processing, restriction and modification
NF38_RS07450	-1.55667	1.55667	HI1527	0.0333505	lpxL, htrB	Lipid A biosynthesis lauroyltransferase (EC 2.3.1.241) (Kdo(2)-lipid IV(A) lauroyltransferase)	Cell wall/LOS biosynthesis-modification-decoration
NF38_RS00505	-1.54851	1.54851	HI0893	0.0440567	acrR	Uncharacterized HTH-type transcriptional regulator HI_0893	Transcription and translation machinery/Regulators
NF38_RS08795	-1.54276	1.54276	HI1062	0.0375007	fabZ	3-hydroxyacyl-[acyl-carrier-protein] dehydratase FabZ (EC 4.2.1.59) ((3R)-hydroxymyristoyl-[acyl-carrier-protein] dehydratase) ((3R)-hydroxymyristoyl-ACP dehydrase) (Beta-hydroxyacyl-ACP dehydratase)	Metabolism/Lipid metabolism
NF38_RS01620	-1.5385	1.5385	HI0706	0.0366395	lppB	Outer membrane antigenic lipoprotein B	Cell wall/OMP
NF38_RS08405	-1.53733	1.53733	HI1146	0.011691		Nucleotide-binding protein HI_1146	Others
NF38_RS07265	-1.53451	1.53451	HI1324	0.0161352	lonB	Putative Lon protease homolog (EC 3.4.21.-) (ATP-dependent protease La homolog)	Protein degradation-stability/Protein degrading machinery
NF38_RS01230	-1.52118	1.52118	HI0743	0.0297763	secB	Protein-export protein SecB	Transport systems/Export systems
NF38_RS07670	-1.51696	1.51696	HI1575	0.00981434	alr	Alanine racemase (EC 5.1.1.1)	Metabolism/Amino acid metabolism/Alanine
NF38_RS02480	-1.51191	1.51191	HI0519	0.0302304	nupC	Uncharacterized transporter HI_0519	Transport systems/Uptake systems/Nucleosides

## Sheet: Up-regulated in sBHI vs sASM
NOTE: Bacterial genes commonly up-regulated in: sBHI vs BALF and in sBHI vs sASM comparisons, are highlighted in blue.
Feature ID	EDGE test: sBHI vs sASM, tagwise dispersions - Fold change	EDGE test: sASM vs sBHI, tagwise dispersions - Fold change	Rd KW20	EDGE test: sBHI vs sASM, tagwise dispersions - Bonferroni	Annotation	Description
NF38_RS07330	67.4125	-67.4125	HI	2.07934e-77	ftsK	DNA translocase FtsK
NF38_RS07310	27.9114	-27.9114	HI	1.31009e-107		Predicted serine/threonine protein phosphatase family protein
NF38_RS07305	19.6999	-19.6999	HI	2.85286e-104		Predicted arylsulfatase A-like enzyme
NF38_RS02585	15.6039	-15.6039	HI0496	7.38535e-58	hslV	ATP-dependent protease subunit HslV (EC 3.4.25.2)
NF38_RS06080	13.6295	-13.6295	HI1237	3.58302e-22	dnaK	Chaperone protein DnaK (HSP70) (Heat shock 70 kDa protein) (Heat shock protein 70)
NF38_RS06085	13.3738	-13.3738	HI1238	6.02907e-23	dnaJ	Chaperone protein DnaJ
NF38_RS02580	12.7094	-12.7094	HI0497	7.3799e-80	hslU	ATP-dependent protease ATPase subunit HslU (Unfoldase HslU)
NF38_RS07325	12.1352	-12.1352	HI	3.40634e-69		NAD-dependent deacetylase sirtuin 5 (EC 3.5.1.-)
groES	11.3264	-11.3264	HI0542	4.62873e-26	groS	10 kDa chaperonin (GroES protein) (Protein Cpn10)
NF38_RS00650	10.7391	-10.7391	HI0859	9.97845e-19	clpB	Chaperone protein ClpB
NF38_RS02360	10.4098	-10.4098	HI0543	3.77702e-36	groL	60 kDa chaperonin (GroEL protein) (Protein Cpn60)
NF38_RS07320	9.7327	-9.7327	HI	3.68213e-30		Uncharacterized protein
NF38_RS04955	9.55165	-9.55165	HI0104	2.24193e-34	htpG	Chaperone protein HtpG (Heat shock protein HtpG) (High temperature protein G)
NF38_RS01790	8.76947	-8.76947	HI0668	4.54875e-29	zapB	Cell division protein ZapB
NF38_RS02990	7.39564	-7.39564	HI0414	1.04777e-32		Uncharacterized protein
NF38_RS07215	6.88938	-6.88938	HI1334	6.30346e-25	rlmE	Ribosomal RNA large subunit methyltransferase E (EC 2.1.1.166) (23S rRNA Um2552 methyltransferase) (rRNA (uridine-2'-O-)-methyltransferase)
NF38_RS07345	6.48585	-6.48585	HI	1.00406e-28		Putative 5'(3')-deoxyribonucleotidase (EC 3.1.3.-)
NF38_RS03925	5.54131	-5.54131	HI0291	1.56193e-42		Uncharacterized protein HI_0291
NF38_RS01615	5.19613	-5.19613	HI	4.31686e-26	tnaA	Tryptophanase (EC 4.1.99.1) (L-tryptophan indole-lyase) (TNase)
NF38_RS08300	5.16892	-5.16892	HI1168	2.6583e-19		UPF0265 protein NTHI1336
NF38_RS04675	5.1515	-5.1515	HI	2.96015e-21		Uncharacterized protein
NF38_RS07535	4.9207	-4.9207	HI1546	7.11833e-26	impA	Uncharacterized protein HI_1546
NF38_RS07340	4.89506	-4.89506	HI	3.33476e-50	cobB	NAD-dependent protein deacylase (EC 3.5.1.-) (Regulatory protein SIR2 homolog)
NF38_RS09065	4.83874	-4.83874	HI	9.79808e-28
NF38_RS08905	4.75244	-4.75244	HI1035	7.05919e-34	corA	Magnesium transport protein CorA
NF38_RS02220	4.31407	-4.31407	HI0572	1.70817e-27	PGdx	Peroxiredoxin/glutaredoxin
NF38_RS04120	4.29174	-4.29174	HI0257	1.64556e-21	yfiA	Uncharacterized protein
NF38_RS03915	4.15594	-4.15594	HI	1.45665e-17
moaA	3.99628	-3.99628	HI1676	2.0478e-32	moaA
NF38_RS05275	3.99424	-3.99424	HI0042	7.88709e-15	rluA	GTP 3',8-cyclase (EC 4.1.99.22) (Molybdenum cofactor biosynthesis protein A)
NF38_RS04650	3.95007	-3.95007	HI0154	6.22007e-32	acpP	Acyl carrier protein (ACP)
NF38_RS02405	3.91811	-3.91811	HI0534	1.82675e-11	aspA	Aspartate ammonia-lyase (Aspartase) (EC 4.3.1.1)
NF38_RS01910	3.90358	-3.90358	HI0644	2.37248e-06	torY	Cytochrome c-type protein TorY
NF38_RS05270	3.89822	-3.89822	HI0043	4.52282e-10		UPF0283 membrane protein NTHI0051
NF38_RS05865	3.78915	-3.78915	HI1675	4.51655e-29	moaC	Cyclic pyranopterin monophosphate synthase (EC 4.6.1.17) (Molybdenum cofactor biosynthesis protein C)
NF38_RS08825	3.78074	-3.78074	HI1053	3.03252e-19		Alkyl hydroperoxide reductase AhpD (EC 1.11.1.15)
NF38_RS00040	3.7583	-3.7583	HI0986	2.63109e-08	leuA	2-isopropylmalate synthase (EC 2.3.3.13) (Alpha-IPM synthase) (Alpha-isopropylmalate synthase)
NF38_RS03920	3.56663	-3.56663	HI	3.87366e-15
NF38_RS06895	3.50398	-3.50398	HI	5.12469e-16		Uncharacterized protein
NF38_RS08315	3.41831	-3.41831	HI1165	3.34912e-16	grxD	Glutaredoxin 4 (Grx4) (Monothiol glutaredoxin)
NF38_RS02140	3.39949	-3.39949	HI	1.19792e-18
NF38_RS06550	3.34564	-3.34564	HI1349	5.39668e-06		Conserved hypothetical DNA-binding ferritin-like protein
NF38_RS05265	3.2834	-3.2834	HI0044	1.38805e-19		Conserved hypothetical FtsH-interacting integral membrane protein
NF38_RS05560	3.27105	-3.27105	HI1736	8.29405e-07		Uncharacterized protein
NF38_RS06975	3.21881	-3.21881	HI	7.60254e-13		Uncharacterized protein
NF38_RS00030	3.20386	-3.20386	HI0988	3.41053e-11	leuC	3-isopropylmalate dehydratase large subunit (EC 4.2.1.33) (Alpha-IPM isomerase) (IPMI) (Isopropylmalate isomerase)
NF38_RS00035	3.20155	-3.20155	HI0987	2.72116e-07	leuB	3-isopropylmalate dehydrogenase (EC 1.1.1.85) (3-IPM-DH) (Beta-IPM dehydrogenase) (IMDH)
moaE	3.14091	-3.14091	HI1673	6.0854e-20	moaE	Molybdopterin synthase catalytic subunit (EC 2.8.1.12) (MPT synthase subunit 2) (Molybdenum cofactor biosynthesis protein E) (Molybdopterin-converting factor large subunit) (Molybdopterin-converting factor subunit 2)
NF38_RS02065	3.11146	-3.11146	HI	1.82607e-14		Uncharacterized protein
NF38_RS05870	3.07588	-3.07588	HI1674	1.50997e-08	moaD	Molybdopterin synthase sulfur carrier subunit
NF38_RS00325	3.06072	-3.06072	HI0928	4.11579e-19	katA	Catalase (EC 1.11.1.6)
NF38_RS08900	3.02676	-3.02676	HI1036	1.1383e-17		Predicted integral membrane protein
hflB	2.92712	-2.92712	HI1335	1.02207e-18	ftsH	ATP-dependent zinc metalloprotease FtsH (EC 3.4.24.-)
NF38_RS00895	2.85907	-2.85907	HI0809	8.86041e-05	pckA	Phosphoenolpyruvate carboxykinase (ATP) (PCK) (PEP carboxykinase) (PEPCK) (EC 4.1.1.49)
NF38_RS08175	2.8568	-2.8568	HI1194	1.82225e-19	gcvA	Glycine cleavage system transcriptional activator
NF38_RS03875	2.79867	-2.79867	HI0299	7.6623e-11	ppdD	Type IV pilin subunit protein
NF38_RS05070	2.78418	-2.78418	HI0084	1.0925e-10	trxA	Thioredoxin
NF38_RS05115	2.69965	-2.69965	HI0071	6.90864e-08	grpE	Protein GrpE (HSP-70 cofactor)
NF38_RS08275	2.69041	-2.69041	HI1173	1.93063e-07	sprT	Protein SprT
NF38_RS08095	2.64796	-2.64796	HI1210	3.85467e-11	mdh	Malate dehydrogenase (EC 1.1.1.37)
NF38_RS04180	2.61257	-2.61257	HI0244	3.2701e-19	tgt	Queuine tRNA-ribosyltransferase (EC 2.4.2.29) (Guanine insertion enzyme) (tRNA-guanine transglycosylase)
NF38_RS02750	2.60531	-2.60531	HI0462	5.45828e-16	lon	Lon protease (EC 3.4.21.53) (ATP-dependent protease La)
NF38_RS05100	2.59645	-2.59645	HI0075	6.40948e-16	nrdD	Anaerobic ribonucleoside-triphosphate reductase (EC 1.17.4.2)
NF38_RS07695	2.5882	-2.5882	HI	2.07448e-08		Hypothetical lipoprotein
NF38_RS08945	2.58796	-2.58796	HI1008	1.63798e-09		Uncharacterized protein
NF38_RS01310	2.56986	-2.56986	HI0726	1.94681e-12	narP	Nitrate/nitrite response regulator protein
NF38_RS07300	2.54351	-2.54351	HI1317	1.38699e-09		Putative glucose-6-phosphate 1-epimerase (EC 5.1.3.15)
ssrA	2.54072	-2.54072	#N/A	1.29681e-12
NF38_RS00025	2.53874	-2.53874	HI0989	3.07886e-05	leuD	3-isopropylmalate dehydratase small subunit (EC 4.2.1.33) (Alpha-IPM isomerase) (IPMI) (Isopropylmalate isomerase)
NF38_RS01205	2.53572	-2.53572	HI0749	1.23252e-12	lexA	LexA repressor (EC 3.4.21.88)
NF38_RS05165	2.50287	-2.50287	HI0062	6.22975e-08	dksA	RNA polymerase-binding transcription factor DksA
NF38_RS04995	2.49926	-2.49926	HI0095	2.70366e-07		Uncharacterized protein
NF38_RS01010	2.46096	-2.46096	HI0787	3.02323e-05		Uncharacterized protein
NF38_RS00660	2.44183	-2.44183	HI0857	1.70489e-10	zapA	Cell division protein ZapA (Z ring-associated protein ZapA)
NF38_RS08665	2.38985	-2.38985	HI1089	0.000601584	ccmA	Cytochrome c biogenesis ATP-binding export protein CcmA (EC 3.6.3.41) (Heme exporter protein A)
NF38_RS03240	2.38752	-2.38752	HI	9.57993e-06
NF38_RS05125	2.34912	-2.34912	HI0070	5.93406e-11	recN	DNA repair protein RecN (Recombination protein N)
NF38_RS06610	2.33982	-2.33982	HI1361	3.11811e-11	glgP	Alpha-1,4 glucan phosphorylase (EC 2.4.1.1)
NF38_RS01220	2.3329	-2.3329	HI0746	8.78005e-12	dcuB	Anaerobic C4-dicarboxylate transporter
NF38_RS03215	2.32889	-2.32889	HI	3.90153e-05
NF38_RS04275	2.31762	-2.31762	HI0223	2.76855e-05		Uncharacterized protein
NF38_RS03195	2.31204	-2.31204	HI	1.9417e-05		Uncharacterized protein
NF38_RS06745	2.30157	-2.30157	HI1385	0.000225757	ftnB	Probable bacterial non-heme ferritin-like protein
NF38_RS03245	2.29462	-2.29462	HI	2.40919e-05
NF38_RS06035	2.28966	-2.28966	HI1227	1.36465e-11	uraA	Probable uracil permease
NF38_RS01200	2.27502	-2.27502	HI0750	7.64616e-09	dapF	Diaminopimelate epimerase (DAP epimerase) (EC 5.1.1.7) (PLP-independent amino acid racemase)
NF38_RS04185	2.26724	-2.26724	HI0243	2.18132e-13		Uncharacterized protein
NF38_RS00920	2.26356	-2.26356	HI	0.00167038		Predicted cAMP-binding protein-catabolite gene activator and regulatory subunit of cAMP-dependent protein kinase
NF38_RS06595	2.22982	-2.22982	HI1358	1.06921e-06	glgX	Glycogen operon protein GlgX (EC 3.2.1.-)
NF38_RS06605	2.22527	-2.22527	HI1360	2.33782e-07	glgA	Glycogen synthase (EC 2.4.1.21) (Starch [bacterial glycogen] synthase)
NF38_RS02335	2.2237	-2.2237	HI0548	3.97427e-08	infA	Translation initiation factor IF-1
NF38_RS03675	2.21213	-2.21213	HI0341	2.35959e-06		Uncharacterized protein
NF38_RS00875	2.20559	-2.20559	HI0813	0.0142543	csrA	Translational regulator CsrA (Carbon storage regulator)
NF38_RS06600	2.20536	-2.20536	HI1359	2.67899e-06	glgC	Glucose-1-phosphate adenylyltransferase (EC 2.7.7.27) (ADP-glucose pyrophosphorylase) (ADPGlc PPase) (ADP-glucose synthase)
NF38_RS04665	2.18647	-2.18647	HI0151	0.000883891	hflK	Protein HflK
atpC	2.1855	-2.1855	HI0478	3.89417e-07	atpC	ATP synthase epsilon chain (ATP synthase F1 sector epsilon subunit) (F-ATPase epsilon subunit)
NF38_RS05310	2.17269	-2.17269	HI0035	0.00619102		Putative transport protein NTHI0043
NF38_RS07315	2.16611	-2.16611	HI	2.22119e-06		Uncharacterized protein
NF38_RS09255	2.16395	-2.16395	HI	6.6024e-05
NF38_RS07925	2.15866	-2.15866	HI1623	5.56972e-10	zntR	HTH-type transcriptional regulator
NF38_RS07470	2.13538	-2.13538	HI1531	2.85707e-09	rimK	Probable alpha-L-glutamate ligase (EC 6.3.2.-)
NF38_RS09155	2.13414	-2.13414	HI	0.0382749		Uncharacterized protein
NF38_RS00075	2.08989	-2.08989	HI0979	1.59534e-07	dusB	tRNA-dihydrouridine synthase B (EC 1.3.1.-)
NF38_RS01970	2.08069	-2.08069	HI	2.57236e-06		Uncharacterized protein
NF38_RS01040	2.07679	-2.07679	HI0781	2.04034e-10	rpsS	30S ribosomal protein S19
NF38_RS08165	2.06982	-2.06982	HI1196	1.86112e-05	sucC	Succinate--CoA ligase [ADP-forming] subunit beta (EC 6.2.1.5) (Succinyl-CoA synthetase subunit beta) (SCS-beta)
NF38_RS05400	2.06611	-2.06611	HI0017	0.0017316	grcA	Autonomous glycyl radical cofactor
NF38_RS00765	2.05774	-2.05774	HI0835	5.58242e-05	frdA	Fumarate reductase flavoprotein subunit (EC 1.3.5.4)
NF38_RS07110	2.04073	-2.04073	HI1444	0.00545587	metF	Methylenetetrahydrofolate reductase (EC 1.5.1.20)
NF38_RS01495	2.0337	-2.0337	#N/A	0.00113666
NF38_RS03185	2.02725	-2.02725	HI	0.00126001
NF38_RS07685	2.00426	-2.00426	HI1578	6.59743e-06	lgtD	UDP-glcNAc--lipooligosaccharide N-acetylglucosamine glycosyltransferase
NF38_RS05395	1.99481	-1.99481	HI0018	1.41323e-06	ung	Uracil-DNA glycosylase (UDG) (EC 3.2.2.27)
NF38_RS07875	1.99011	-1.99011	HI	0.00662654	hicB	HicB
NF38_RS05250	1.98993	-1.98993	HI0046	1.85977e-08	phnA	PhnA homolog
NF38_RS08170	1.98265	-1.98265	HI1195	0.00192029	rlmM	Ribosomal RNA large subunit methyltransferase M (EC 2.1.1.186) (23S rRNA (cytidine2498-2'-O)-methyltransferase) (23S rRNA 2'-O-ribose methyltransferase RlmM)
NF38_RS08065	1.92617	-1.92617	HI1216	4.97036e-06	mtnN	5'-methylthioadenosine/S-adenosylhomocysteine nucleosidase (MTA/SAH nucleosidase) (MTAN) (EC 3.2.2.9) (5'-methylthioadenosine nucleosidase) (MTA nucleosidase) (S-adenosylhomocysteine nucleosidase) (AdoHcy nucleosidase) (SAH nucleosidase) (SRH nucleosidase
NF38_RS04405	1.92385	-1.92385	HI0204	5.23662e-05	rpsP	30S ribosomal protein S16
NF38_RS00730	1.91554	-1.91554	HI	1.7172e-05		Uncharacterized protein
NF38_RS04670	1.90729	-1.90729	HI0150	0.00990015	hflC	Protein HflC
NF38_RS07475	1.90262	-1.90262	HI1532	0.000304645	grxA	Glutaredoxin
NF38_RS01520	1.90088	-1.90088	HI0722	9.43485e-05		Uncharacterized protein
NF38_RS01035	1.89208	-1.89208	HI0782	9.4565e-06	rplV	50S ribosomal protein L22
NF38_RS08590	1.88881	-1.88881	HI1104	0.00823829		Putative metabolite transport protein HI_1104
NF38_RS03455	1.88413	-1.88413	HI	0.00774574
NF38_RS05445	1.87713	-1.87713	HI0008	0.0145097	fdxI	Formate dehydrogenase, cytochrome B556 subunit
NF38_RS05285	1.86813	-1.86813	HI0040	0.000125843		Uncharacterized protein
NF38_RS03440	1.85814	-1.85814	HI	0.000191077
NF38_RS03180	1.83702	-1.83702	HI	0.0108257		Uncharacterized protein
NF38_RS04825	1.82869	-1.82869	HI0119	3.62552e-06	znuA	High-affinity zinc uptake system protein ZnuA
NF38_RS05620	1.8272	-1.8272	HI1723	0.000604365	erpA	Iron-sulfur cluster insertion protein ErpA
NF38_RS05760	1.81995	-1.81995	HI1693	0.0447273	modA	Molybdate-binding periplasmic protein
NF38_RS04045	1.81894	-1.81894	HI0271	0.0442106	djlA	Co-chaperone protein DjlA
NF38_RS00585	1.8088	-1.8088	HI0878	0.0232074		Conserved hypothetical transport protein
NF38_RS06970	1.79954	-1.79954	HI	0.0165626		Uncharacterized protein
ssrS	1.79707	-1.79707	#N/A	0.00131653
NF38_RS08070	1.79302	-1.79302	HI1215	0.00808743		Uncharacterized protein
NF38_RS07380	1.78934	-1.78934	HI1309	0.00927376		Conserved hypothetical ferredoxin-like protein
NF38_RS06955	1.78543	-1.78543	HI	0.00892844		Uncharacterized protein
NF38_RS01300	1.78486	-1.78486	HI0727	0.00709213	lysA	Iron-sulfur cluster assembly protein CyaY
NF38_RS07335	1.78318	-1.78318	HI	0.000944136		Uncharacterized protein
NF38_RS03500	1.78173	-1.78173	HI0378	3.71936e-05	iscS	Cysteine desulfurase IscS (EC 2.8.1.7)
NF38_RS06830	1.76709	-1.76709	HI1400	0.00586908	trpH	5'-3' exoribonuclease (EC 3.1.13.-) (3',5'-nucleotide bisphosphate phosphatase) (EC 3.1.3.97) (RNase AM)
NF38_RS06235	1.76405	-1.76405	HI1275	2.58313e-06	tehB	Tellurite resistance protein
NF38_RS05360	1.75459	-1.75459	HI0025	4.26686e-05	citC	[Citrate [pro-3S]-lyase] ligase (EC 6.2.1.22)
NF38_RS01535	1.75062	-1.75062	HI0719	0.0047019		Putative translation initiation inhibitor, YjgF family
NF38_RS03505	1.74016	-1.74016	HI0377	0.000303351	iscU	Iron-sulfur cluster assembly scaffold protein IscU
NF38_RS05205	1.74009	-1.74009	HI0054	0.00480037	uxuR	Uxu operon regulator
NF38_RS04210	1.73656	-1.73656	HI	0.00631168	perM	Putative permease PerM homolog
NF38_RS05715	1.73492	-1.73492	HI1702	9.89806e-05	metE	5-methyltetrahydropteroyltriglutamate--homocysteine methyltransferase (EC 2.1.1.14) (Cobalamin-independent methionine synthase) (Methionine synthase, vitamin-B12 independent isozyme)
NF38_RS04720	1.72895	-1.72895	HI0140	0.0073216	nagA	N-acetylglucosamine-6-phosphate deacetylase (EC 3.5.1.25)
NF38_RS02100	1.72687	-1.72687	HI0600	0.000110293	recA	Protein RecA (Recombinase A)
NF38_RS01055	1.72621	-1.72621	HI0778	0.000829852	rplD	50S ribosomal protein L4
NF38_RS06430	1.72376	-1.72376	HI1282	0.0105036	rimP	Ribosome maturation factor RimP
NF38_RS06835	1.71073	-1.71073	HI1401	0.0232963	pyrD	Dihydroorotate dehydrogenase (quinone) (EC 1.3.5.2) (DHOdehase) (DHOD) (DHODase) (Dihydroorotate oxidase)
NF38_RS02450	1.70824	-1.70824	HI0525	0.000283875	pgk	Phosphoglycerate kinase (EC 2.7.2.3)
NF38_RS02135	1.70685	-1.70685	HI	0.00882248
NF38_RS08160	1.70144	-1.70144	HI1197	0.000399489	sucD	Succinate--CoA ligase [ADP-forming] subunit alpha (EC 6.2.1.5) (Succinyl-CoA synthetase subunit alpha) (SCS-alpha)
NF38_RS06155	1.69893	-1.69893	HI1251	0.0311336		Predicted plasmid maintenance system antidote protein
NF38_RS03530	1.69788	-1.69788	HI0372	0.0025458	fdx	Ferredoxin, 2Fe-2S
NF38_RS01030	1.69781	-1.69781	HI0783	0.0236918	rpsC	30S ribosomal protein S3
NF38_RS06040	1.68537	-1.68537	HI1228	0.0348086	upp	Uracil phosphoribosyltransferase (EC 2.4.2.9) (UMP pyrophosphorylase) (UPRTase)
NF38_RS02710	1.68169	-1.68169	HI0469	0.000932477	hisD	Histidinol dehydrogenase (HDH) (EC 1.1.1.23)
NF38_RS08075	1.67826	-1.67826	HI1214	0.0128979	recJ	Single-stranded-DNA-specific exonuclease RecJ (EC 3.1.-.-)
NF38_RS03755	1.67338	-1.67338	HI0325	0.000812533		Uncharacterized protein
NF38_RS04270	1.66902	-1.66902	HI0224	0.00175752		Putative transcriptional regulator
NF38_RS07690	1.66631	-1.66631	HI1579	0.0107087	pcp	Outer membrane lipoprotein PCP
NF38_RS08910	1.66491	-1.66491	HI1034	0.0157512		UPF0234 protein NTHI1194
NF38_RS02740	1.66246	-1.66246	HI0464	0.00876753	rpiA	Ribose-5-phosphate isomerase A (EC 5.3.1.6) (Phosphoriboisomerase A) (PRI)
NF38_RS07285	1.65788	-1.65788	HI1320	0.00194418	rplT	50S ribosomal protein L20
NF38_RS03480	1.65587	-1.65587	HI	0.0152182
NF38_RS04415	1.65243	-1.65243	HI0202	0.000977573	trmD	tRNA (guanine-N(1)-)-methyltransferase (EC 2.1.1.228) (M1G-methyltransferase) (tRNA [GM37] methyltransferase)
NF38_RS04160	1.64279	-1.64279	HI0249	0.00525411	uvrA	UvrABC system protein A (UvrA protein) (Excinuclease ABC subunit A)
NF38_RS04370	1.62195	-1.62195	HI0212	0.00198226	ribA	GTP cyclohydrolase-2 (EC 3.5.4.25) (GTP cyclohydrolase II)
NF38_RS02370	1.61766	-1.61766	HI0541	0.0188362	ureA	Urease subunit gamma (EC 3.5.1.5) (Urea amidohydrolase subunit gamma)
NF38_RS02545	1.60876	-1.60876	HI0504	0.00963558	rbsB	Ribose-binding periplasmic protein
NF38_RS07160	1.60345	-1.60345	HI1455	0.0197393	msrAB	Multifunctional fusion protein [Includes: Peptide methionine sulfoxide reductase MsrB (EC 1.8.4.12) (Peptide-methionine (R)-S-oxide reductase); Peptide methionine sulfoxide reductase MsrA (Protein-methionine-S-oxide reductase) (EC 1.8.4.11) (Peptide-methi
NF38_RS03525	1.59104	-1.59104	HI0373	0.00262121	hscA	Chaperone protein HscA homolog
NF38_RS02715	1.58559	-1.58559	HI0468	0.027848	hisG	ATP phosphoribosyltransferase (ATP-PRT) (ATP-PRTase) (EC 2.4.2.17)
NF38_RS05280	1.57513	-1.57513	HI0041	0.00525291	xthA	Exodeoxyribonuclease III (EC 3.1.11.2)
NF38_RS08500	1.5613	-1.5613	HI1125	0.0239809	tal	Transaldolase (EC 2.2.1.2)
NF38_RS03520	1.53439	-1.53439	HI0374	0.0312568		Uncharacterized protein

## Sheet: Down-regulated in sBHI vs sASM
NOTE: Bacterial genes commonly down-regulated in: sBHI vs BALF and in sBHI vs sASM comparisons, are highlighted in blue.
Feature ID	EDGE test: sBHI vs sASM, tagwise dispersions - Fold change	EDGE test: sASM vs sBHI, tagwise dispersions - Fold change	Rd KW20	EDGE test: sBHI vs sASM, tagwise dispersions - Bonferroni	Annotation	Description
NF38_RS08710	-19.7961	19.7961	HI1080	5.29141e-73		Probable amino-acid ABC transporter binding protein
NF38_RS00680	-14.492	14.492	HI0853	2.67076e-45	hbpA	Heme-binding protein A
NF38_RS08365	-14.2089	14.2089	HI1154	3.38001e-152		Predicted Na+/dicarboxylate symporter
NF38_RS08720	-11.2627	11.2627	HI1078	1.55761e-108		Probable amino-acid ABC transporter ATP-binding protein
NF38_RS08715	-9.81761	9.81761	HI1079	3.4708e-81		Probable amino-acid ABC transporter permease protein
NF38_RS08935	-5.36574	5.36574	HI1020	3.42097e-31	thiP	Thiamine transport system permease protein
NF38_RS09190	-4.25682	4.25682	HI	0.000426581
NF38_RS08130	-4.21914	4.21914	HI1203	0	pta	Phosphate acetyltransferase (EC 2.3.1.8) (Phosphotransacetylase)
NF38_RS08940	-4.16395	4.16395	HI1019	8.11185e-19	thiB	Thiamine-binding periplasmic protein
NF38_RS08930	-3.84323	3.84323	HI1021	2.32898e-22	thiQ	Thiamine import ATP-binding protein ThiQ (EC 3.6.3.-)
NF38_RS02125	-3.56425	3.56425	HI0595	4.31731e-05	arcC	Carbamate kinase
NF38_RS08980	-3.06023	3.06023	HI1000	1.19065e-13		Putative membrane protein insertion efficiency factor
NF38_RS02120	-2.98815	2.98815	HI0596	0.00313993	arcB	Ornithine carbamoyltransferase (EC 2.1.3.3)
NF38_RS03605	-2.86006	2.86006	HI0357	2.74266e-06		Putative ABC-type nitrate/sulfonate/bicarbonate transport systems, periplasmic component
NF38_RS08125	-2.78247	2.78247	HI1204	0	ackA	Acetate kinase (EC 2.7.2.1) (Acetokinase)
NF38_RS04760	-2.698	2.698	HI0134	1.11057e-14		Uncharacterized protein
NF38_RS08110	-2.6251	2.6251	HI1207	1.00063e-13	purF	Amidophosphoribosyltransferase (ATase) (EC 2.4.2.14) (Glutamine phosphoribosylpyrophosphate amidotransferase) (GPATase)
NF38_RS00615	-2.61255	2.61255	HI	3.97845e-12	lic3	CMP-neu5Ac--lipooligosaccharide alpha 2-3 sialyltransferase
NF38_RS05135	-2.61251	2.61251	HI0068	9.37843e-16	miaA	tRNA dimethylallyltransferase (EC 2.5.1.75) (Dimethylallyl diphosphate:tRNA dimethylallyltransferase) (DMAPP:tRNA dimethylallyltransferase) (DMATase) (Isopentenyl-diphosphate:tRNA isopentenyltransferase) (IPP transferase) (IPPT) (IPTase)
NF38_RS02200	-2.5877	2.5877	HI0576	1.4609e-12	tusD	Sulfurtransferase TusD homolog (EC 2.8.1.-)
NF38_RS05915	-2.56088	2.56088	HI1663	4.11226e-15	gloC	Hydroxyacylglutathione hydrolase GloC (EC 3.1.2.6) (Accessory type II glyoxalase) (Glyoxalase II 2) (GlxII-2)
NF38_RS06525	-2.50733	2.50733	HI1344	6.18315e-06	potD-B	Putrescine-binding periplasmic protein
NF38_RS05695	-2.47171	2.47171	HI1706	3.68783e-09		Predicted choline-glycine betaine transporter
NF38_RS08925	-2.44023	2.44023	HI1022	2.61636e-15	bioB	Biotin synthase (EC 2.8.1.6)
NF38_RS09295	-2.43591	2.43591	HI	0.000393551
NF38_RS08025	-2.42361	2.42361	HI1641	2.07302e-15	sapD	ABC-type transport system, ATP binding component, involved in antimicrobial peptide resistance
NF38_RS00825	-2.40638	2.40638	HI0823	0	mglA	Galactose/methyl galactoside import ATP-binding protein MglA (EC 3.6.3.17)
NF38_RS05190	-2.39216	2.39216	HI0057	1.69768e-14	uvrC	UvrABC system protein C (Protein UvrC) (Excinuclease ABC subunit C)
metQ	-2.39064	2.39064	HI0620	0	metQ	Probable D-methionine-binding lipoprotein MetQ (28 kDa outer membrane protein)
NF38_RS08985	-2.38231	2.38231	HI0999	1.22768e-12	rnpA	Ribonuclease P protein component (RNase P protein) (RNaseP protein) (EC 3.1.26.5) (Protein C5)
NF38_RS03855	-2.37359	2.37359	HI0303	1.97773e-12	rsmE	Ribosomal RNA small subunit methyltransferase E (EC 2.1.1.193)
NF38_RS04265	-2.35583	2.35583	HI0225	1.06286e-08	nhaA	Na(+)/H(+) antiporter NhaA (Sodium/proton antiporter NhaA)
NF38_RS07555	-2.34216	2.34216	HI1550	7.96651e-10	bioD2	ATP-dependent dethiobiotin synthetase BioD (EC 6.3.3.3) (DTB synthetase) (DTBS) (Dethiobiotin synthase)
NF38_RS04140	-2.33617	2.33617	HI0253	2.28176e-06	exbB	Transport protein ExbB
NF38_RS01360	-2.32293	2.32293	HI	7.32928e-10	metI	Probable D-methionine transport system permease protein
NF38_RS07260	-2.30125	2.30125	HI1325	0.00269518	fabA	3-hydroxydecanoyl-[acyl-carrier-protein] dehydratase (EC 4.2.1.59) (3-hydroxyacyl-[acyl-carrier-protein] dehydratase FabA) (Beta-hydroxydecanoyl thioester dehydrase) (Trans-2-decenoyl-[acyl-carrier-protein] isomerase) (EC 5.3.3.14)
NF38_RS06045	-2.29659	2.29659	HI1229	2.4245e-11	dnaX	DNA polymerase III subunit gamma/tau (EC 2.7.7.7)
NF38_RS04755	-2.29209	2.29209	HI0135	4.42516e-08	sotB	Probable sugar efflux transporter
NF38_RS07560	-2.27896	2.27896	HI1551	1.36834e-10	bioC	Malonyl-[acyl-carrier protein] O-methyltransferase (Malonyl-ACP O-methyltransferase) (EC 2.1.1.197) (Biotin synthesis protein BioC)
NF38_RS03780	-2.25038	2.25038	HI0319	2.85357e-10	cmoA	Carboxy-S-adenosyl-L-methionine synthase (Cx-SAM synthase) (EC 2.1.3.-)
NF38_RS08020	-2.24378	2.24378	HI1640	5.74589e-10	sapC	ABC-type transport system, permease protein, involved in antimicrobial peptide resistance
NF38_RS00295	-2.22118	2.22118	HI0934	4.38385e-09	nrfF	Formate-dependent nitrite reductase complex subunit
NF38_RS08850	-2.20877	2.20877	HI1048	1.03084e-06		Uncharacterized protein
NF38_RS02205	-2.20267	2.20267	HI0575	4.20168e-12		Uncharacterized protein
NF38_RS03690	-2.19926	2.19926	HI0338	1.3758e-10		Putative transport protein HI_0338
NF38_RS07565	-2.18544	2.18544	HI1552	1.33222e-07		Uncharacterized protein
NF38_RS00630	-2.15616	2.15616	HI0862	2.73884e-06		Probable queuosine precursor transporter (Q precursor transporter)
NF38_RS01955	-2.13594	2.13594	HI0639	3.44206e-10	purB	Adenylosuccinate lyase (ASL) (EC 4.3.2.2) (Adenylosuccinase)
NF38_RS06190	-2.10816	2.10816	HI1261	1.59563e-06	folC	Folylpolyglutamate synthase (EC 6.3.2.17)
NF38_RS03720	-2.091	2.091	HI0332	4.27298e-07	recO	DNA repair protein RecO (Recombination protein O)
NF38_RS07675	-2.08682	2.08682	HI1576	2.2549e-08	pgi	Glucose-6-phosphate isomerase (GPI) (EC 5.3.1.9) (Phosphoglucose isomerase) (PGI) (Phosphohexose isomerase) (PHI)
NF38_RS08465	-2.07921	2.07921	HI1134	1.62962e-07	murF	UDP-N-acetylmuramoyl-tripeptide--D-alanyl-D-alanine ligase (EC 6.3.2.10) (D-alanyl-D-alanine-adding enzyme)
NF38_RS03715	-2.07525	2.07525	HI0333	1.91843e-10	rlmD	23S rRNA (uracil(1939)-C(5))-methyltransferase RlmD (EC 2.1.1.190) (23S rRNA(m5U1939)-methyltransferase)
NF38_RS02160	-2.07447	2.07447	HI0583	2.68631e-06	cpdB	2',3'-cyclic-nucleotide 2'-phosphodiesterase (EC 3.1.4.16)
NF38_RS02020	-2.0677	2.0677	HI0630	7.48857e-07	rseB	Sigma-E factor regulatory protein RseB
NF38_RS07840	-2.05566	2.05566	HI1608	8.31419e-05	ispE	4-diphosphocytidyl-2-C-methyl-D-erythritol kinase (CMK) (EC 2.7.1.148) (4-(cytidine-5'-diphospho)-2-C-methyl-D-erythritol kinase)
NF38_RS00735	-2.05542	2.05542	HI0841	1.76264e-09		Predicted hydrolase of alkaline phosphatase superfamily
NF38_RS05785	-2.04191	2.04191	HI1688	3.79008e-07	rnfE	Ion-translocating oxidoreductase complex subunit E (EC 1.18.1.-) (Rnf electron transport complex subunit E)
NF38_RS00300	-2.03701	2.03701	HI0933	6.07793e-08		Uncharacterized protein
NF38_RS03700	-2.03301	2.03301	HI0336	5.67102e-09	mog	Molybdopterin biosynthesis mog protein
NF38_RS02155	-2.02294	2.02294	HI0584	9.79263e-08	abgA	Aminobenzoyl-glutamate utilization protein A
NF38_RS03860	-2.00916	2.00916	HI0302	2.11468e-07	lnt	Apolipoprotein N-acyltransferase (ALP N-acyltransferase) (EC 2.3.1.-)
NF38_RS05180	-2.00579	2.00579	HI0059	4.57395e-08	lpxK	Tetraacyldisaccharide 4'-kinase (EC 2.7.1.130) (Lipid A 4'-kinase)
NF38_RS00425	-2.00095	2.00095	HI0910	5.50247e-06	mutT	8-oxo-dGTP diphosphatase (8-oxo-dGTPase) (EC 3.6.1.55) (7,8-dihydro-8-oxoguanine-triphosphatase) (Mutator protein MutT) (dGTP pyrophosphohydrolase)
NF38_RS08115	-1.98127	1.98127	HI1206	3.34613e-05	cvpA	Colicin V production protein
NF38_RS07575	-1.97023	1.97023	HI1554	7.49569e-06	bioA	Adenosylmethionine-8-amino-7-oxononanoate aminotransferase (EC 2.6.1.62) (7,8-diamino-pelargonic acid aminotransferase) (DAPA AT) (DAPA aminotransferase) (7,8-diaminononanoate synthase) (DANS) (Diaminopelargonic acid synthase)
NF38_RS03850	-1.96044	1.96044	HI0304	5.06428e-07		UPF0301 protein NTHI0415
NF38_RS00055	-1.95857	1.95857	HI0983	7.39586e-07		Uncharacterized protein
NF38_RS00785	-1.95816	1.95816	HI0831	1.26077e-05	mtgA	Biosynthetic peptidoglycan transglycosylase (EC 2.4.1.129) (Glycan polymerase) (Peptidoglycan glycosyltransferase MtgA) (PGT)
NF38_RS02195	-1.95076	1.95076	HI0576	0.000308005	tusC	Sulfurtransferase TusD homolog (EC 2.8.1.-)
NF38_RS07420	-1.95003	1.95003	HI1301	1.15811e-06	can	Carbonic anhydrase (EC 4.2.1.1) (Carbonate dehydratase)
NF38_RS00445	-1.93923	1.93923	HI0906	3.78612e-07	tadA	tRNA-specific adenosine deaminase (EC 3.5.4.33)
NF38_RS09070	-1.92538	1.92538	HI	0.000212102
NF38_RS08445	-1.91703	1.91703	HI1138	6.94893e-08	murG	UDP-N-acetylglucosamine--N-acetylmuramyl-(pentapeptide) pyrophosphoryl-undecaprenol N-acetylglucosamine transferase (EC 2.4.1.227) (Undecaprenyl-PP-MurNAc-pentapeptide-UDPGlcNAc GlcNAc transferase)
NF38_RS03695	-1.90478	1.90478	HI0337	0.00175754	glnB	Nitrogen regulatory protein P-II
NF38_RS05140	-1.90355	1.90355	HI0067	5.76305e-08	mutL	DNA mismatch repair protein MutL
NF38_RS07465	-1.89567	1.89567	HI1530	6.53984e-06	gltS	Sodium/glutamate symporter
NF38_RS02230	-1.89407	1.89407	HI0570	8.25459e-06		Conserved hypothetical transcriptional regulator
NF38_RS00165	-1.88725	1.88725	HI0959	5.29221e-07	nagZ	Beta-hexosaminidase (EC 3.2.1.52) (Beta-N-acetylhexosaminidase) (N-acetyl-beta-glucosaminidase)
NF38_RS01880	-1.87674	1.87674	HI0649	1.80396e-07	rep	ATP-dependent DNA helicase Rep (EC 3.6.4.12)
NF38_RS07845	-1.87288	1.87288	HI1609	0.00349318	prs	Ribose-phosphate pyrophosphokinase (RPPK) (EC 2.7.6.1) (5-phospho-D-ribosyl alpha-1-diphosphate) (Phosphoribosyl diphosphate synthase) (Phosphoribosyl pyrophosphate synthase) (P-Rib-PP synthase) (PRPP synthase) (PRPPase)
NF38_RS07490	-1.86493	1.86493	HI1537	3.87221e-05	licA	LicA
NF38_RS01775	-1.86209	1.86209	HI0671	0.00315141	ispF	2-C-methyl-D-erythritol 2,4-cyclodiphosphate synthase (MECDP-synthase) (MECPP-synthase) (MECPS) (EC 4.6.1.12)
NF38_RS08030	-1.86189	1.86189	HI1642	2.07087e-06	sapF	ABC-type transport system, ATPase component, involved in antimicrobial peptide resistance
NF38_RS02300	-1.85383	1.85383	HI0555	0.000137547		Uncharacterized protein
NF38_RS05505	-1.85357	1.85357	HI1740	3.07113e-05	recG	ATP-dependent DNA helicase RecG (EC 3.6.4.12)
NF38_RS07835	-1.85254	1.85254	HI1607	2.63506e-06	lolB	Outer-membrane lipoprotein LolB
NF38_RS00100	-1.84844	1.84844	HI0972	2.50606e-07	accC	Biotin carboxylase (EC 6.3.4.14)
NF38_RS07830	-1.84827	1.84827	HI1606	0.00713909	cca	Multifunctional CCA protein [Includes: 2'-nucleotidase (EC 3.1.3.-); 2',3'-cyclic phosphodiesterase (EC 3.1.4.-); Phosphatase; CCA-adding enzyme (EC 2.7.7.72) (tRNA nucleotidyltransferase) (tRNA-NT) (tRNA CCA-pyrophosphorylase) (tRNA adenylyl-/cytidylyl-t
NF38_RS06680	-1.84739	1.84739	HI	3.82698e-07	haeI	Type II restriction enzyme HaeII (EC 3.1.21.4)
NF38_RS05910	-1.84255	1.84255	HI1664	0.00019507		Conserved putative deoxyribonuclease (EC 3.1.21.-)
NF38_RS05775	-1.83653	1.83653	HI1690	2.40668e-05		Transporter
NF38_RS01770	-1.83644	1.83644	HI0672	0.000289134	ispD	2-C-methyl-D-erythritol 4-phosphate cytidylyltransferase (EC 2.7.7.60) (4-diphosphocytidyl-2C-methyl-D-erythritol synthase) (MEP cytidylyltransferase) (MCT)
NF38_RS00010	-1.82999	1.82999	HI0992	9.58658e-06	dnaN	Beta sliding clamp
NF38_RS00015	-1.82838	1.82838	HI0991	3.60384e-06	recF	DNA replication and repair protein RecF
NF38_RS04175	-1.82455	1.82455	HI0245	0.00559456	queA	S-adenosylmethionine:tRNA ribosyltransferase-isomerase (EC 2.4.99.17) (Queuosine biosynthesis protein QueA)
NF38_RS06700	-1.81747	1.81747	HI1376	0.000277848		Uncharacterized protein
NF38_RS09145	-1.81549	1.81549	HI	0.0113425
NF38_RS07670	-1.81547	1.81547	HI1575	8.3395e-07	alr	Alanine racemase (EC 5.1.1.1)
NF38_RS07460	-1.81147	1.81147	HI1529	1.49772e-05	parC	DNA topoisomerase 4 subunit A (EC 5.99.1.3) (Topoisomerase IV subunit A)
NF38_RS08015	-1.80405	1.80405	HI1639	1.87702e-05	sapB	ABC-type transport system, permease protein, involved in antimicrobial peptide resistance
NF38_RS02145	-1.80326	1.80326	HI0587	8.27443e-06	pepE	Peptidase E (EC 3.4.13.21) (Alpha-aspartyl dipeptidase) (Asp-specific dipeptidase) (Dipeptidase E)
NF38_RS03600	-1.79884	1.79884	HI0358	0.0193438		Aminopyrimidine aminohydrolase (EC 3.5.99.2)
NF38_RS02150	-1.79634	1.79634	HI	1.00712e-05		Predicted C4-dicarboxylate transporter
NF38_RS07570	-1.79595	1.79595	HI1553	0.0011778	bioF	Putative 8-amino-7-oxononanoate synthase (AONS) (EC 2.3.1.47) (7-keto-8-amino-pelargonic acid synthase) (7-KAP synthase) (8-amino-7-ketopelargonate synthase)
dppF	-1.79119	1.79119	HI1184	5.74498e-06	dppF	Dipeptide transport ATP-binding protein DppF
NF38_RS00115	-1.79087	1.79087	HI	1.8483e-05
NF38_RS01760	-1.78168	1.78168	HI0674	0.0323696	gpt1	Xanthine phosphoribosyltransferase 1 (EC 2.4.2.22) (Xanthine-guanine phosphoribosyltransferase 1) (XGPRT 1)
NF38_RS06485	-1.77735	1.77735	HI1292	0.0206138		Zn-ribbon-containing, possibly nucleic-acid-binding protein
NF38_RS06705	-1.77723	1.77723	HI1377	9.82615e-06	sbcB	Exodeoxyribonuclease I (EC 3.1.11.1)
NF38_RS03035	-1.77626	1.77626	HI0404	0.000139912	tilS	tRNA(Ile)-lysidine synthase (EC 6.3.4.19) (tRNA(Ile)-2-lysyl-cytidine synthase) (tRNA(Ile)-lysidine synthetase)
NF38_RS08975	-1.77595	1.77595	HI1001	3.80334e-05	yidC	Membrane protein insertase YidC (Foldase YidC) (Membrane integrase YidC) (Membrane protein YidC)
NF38_RS01440	-1.77552	1.77552	HI0607	0.00177154	sdhL	Shikimate 5-dehydrogenase-like protein
NF38_RS07455	-1.77533	1.77533	HI1528	1.63955e-06	parE	DNA topoisomerase 4 subunit B (EC 5.99.1.3) (Topoisomerase IV subunit B)
NF38_RS00020	-1.77455	1.77455	HI0990	6.62975e-05	iga	IgA-specific serine endopeptidase (EC 3.4.21.72)
NF38_RS01355	-1.77043	1.77043	HI0621	8.99534e-05	metN	Methionine import ATP-binding protein MetN (EC 3.6.3.-)
NF38_RS06560	-1.76955	1.76955	HI1351	0.000812583	cmoB	tRNA U34 carboxymethyltransferase (EC 2.5.1.-)
NF38_RS01960	-1.76617	1.76617	HI0638	0.00121606	hflD	High frequency lysogenization protein HflD homolog
NF38_RS02190	-1.75589	1.75589	HI0577	0.00174084		Uncharacterized conserved protein involved in oxidation of intracellular sulfur
NF38_RS05945	-1.75345	1.75345	HI1657	0.000302485		Predicted phosphoheptose isomerase
NF38_RS05795	-1.74469	1.74469	HI1686	1.22248e-06	rnfD	Ion-translocating oxidoreductase complex subunit D (EC 1.18.1.-) (Rnf electron transport complex subunit D)
NF38_RS05665	-1.74158	1.74158	HI1712	4.60105e-05	ptsI	Phosphoenolpyruvate-protein phosphotransferase (EC 2.7.3.9) (Phosphotransferase system, enzyme I)
NF38_RS08455	-1.73982	1.73982	HI1136	7.28146e-06	murD	UDP-N-acetylmuramoylalanine--D-glutamate ligase (EC 6.3.2.9) (D-glutamic acid-adding enzyme) (UDP-N-acetylmuramoyl-L-alanyl-D-glutamate synthetase)
NF38_RS00240	-1.73518	1.73518	HI0945	0.000792069	degS	Serine endoprotease DegS (EC 3.4.21.107) (Site-1 protease DegS) (S1P protease DegS) (Site-1-type intramembrane protease)
NF38_RS07080	-1.72601	1.72601	HI1438	0.000124172	ispA	Geranyltranstransferase (EC 2.5.1.10)
NF38_RS02045	-1.72584	1.72584	HI0625	0.000112723	trkA	Trk system potassium uptake protein TrkA
NF38_RS07545	-1.72501	1.72501	HI1548	0.000239748	lolE	ABC-type transport system, involved in lipoprotein release, permease component
NF38_RS04770	-1.7168	1.7168	HI0132	0.00372011	udk	Uridine kinase (EC 2.7.1.48) (Cytidine monophosphokinase) (Uridine monophosphokinase)
NF38_RS04395	-1.71383	1.71383	HI0206	0.0208927	nadN	NAD nucleotidase
NF38_RS01570	-1.71048	1.71048	HI0712	0.00364628		Probable hemoglobin and hemoglobin-haptoglobin-binding protein 3
NF38_RS07295	-1.70926	1.70926	HI1318	0.000124613	infC	Translation initiation factor IF-3
rumB	-1.70751	1.70751	HI0958	0.000836828	rlmC	23S rRNA (uracil(747)-C(5))-methyltransferase RlmC (EC 2.1.1.189) (23S rRNA(m5U747)-methyltransferase)
NF38_RS04920	-1.70674	1.70674	HI0107	0.00477045	corB	Putative Mg2+ and Co2+ transporter
NF38_RS06710	-1.70392	1.70392	HI1378	0.00159474	phoR	Phosphate regulon sensor protein PhoR (EC 2.7.3.-)
NF38_RS05790	-1.70197	1.70197	HI1687	0.000310935	rnfG	Ion-translocating oxidoreductase complex subunit G (EC 1.18.1.-) (Rnf electron transport complex subunit G)
NF38_RS05905	-1.70078	1.70078	HI	0.000145932		Uncharacterized protein
NF38_RS08290	-1.69948	1.69948	HI1169	0.00798666		Uncharacterized protein
NF38_RS03025	-1.68646	1.68646	HI0407	0.00124601	znuB	High-affinity zinc uptake system membrane protein ZnuB
NF38_RS00505	-1.68499	1.68499	HI0893	0.00165428		Hypothetical transcriptional regulator
NF38_RS03760	-1.68432	1.68432	HI0324	0.00437453	rnt	Ribonuclease T (EC 3.1.13.-) (Exoribonuclease T) (RNase T)
NF38_RS04765	-1.6834	1.6834	HI0133	0.000595033	dcd	dCTP deaminase (EC 3.5.4.13) (Deoxycytidine triphosphate deaminase)
NF38_RS00820	-1.6795	1.6795	HI0824	0.000906092	mglC	Galactoside transport system permease protein MglC
NF38_RS05510	-1.67711	1.67711	HI1739	0.00251706	metR	Glutamate racemase (EC 5.1.1.3)
NF38_RS01865	-1.67234	1.67234	HI0652	0.000843414	waaA	3-deoxy-D-manno-octulosonic acid transferase (EC 2.-.-.-)
NF38_RS05885	-1.66828	1.66828	HI1671	0.00184066		Paraquat-inducible protein A-like protein
NF38_RS07595	-1.65989	1.65989	HI1558	0.0121836		Uncharacterized protein
NF38_RS06535	-1.65914	1.65914	HI1346	0.00250081	potB	Spermidine/putrescine transport system permease protein
NF38_RS06205	-1.65543	1.65543	HI1264	0.000423074	gyrA	DNA gyrase subunit A (EC 5.99.1.3)
NF38_RS02285	-1.65216	1.65216	HI0559	0.000682574	cysQ	3'(2'),5'-bisphosphate nucleotidase CysQ (EC 3.1.3.7) (3'(2'),5-bisphosphonucleoside 3'(2')-phosphohydrolase) (3'-phosphoadenosine 5'-phosphate phosphatase) (PAP phosphatase)
NF38_RS02940	-1.64718	1.64718	HI0426	0.00425629	fadR	Fatty acid metabolism regulator protein
NF38_RS08480	-1.64354	1.64354	HI1131	0.0321336	ftsL	Cell division protein FtsL
NF38_RS00800	-1.64289	1.64289	HI0828	0.00070939		Uncharacterized protein
NF38_RS05175	-1.64217	1.64217	HI0060	0.00426753	msbA	Lipid A export ATP-binding/permease protein MsbA (EC 3.6.3.-)
NF38_RS03775	-1.64076	1.64076	HI0321	0.0139826	vapB1	Antitoxin VapB1 (NTHi VapB1)
NF38_RS00390	-1.63442	1.63442	HI0917	0.00100602	bamA	Outer membrane protein assembly factor BamA
NF38_RS08350	-1.63348	1.63348	HI1157	0.00510445	cydD	Transport ATP-binding protein CydD
NF38_RS08330	-1.63187	1.63187	HI1161	0.0118137		Putative esterase HI_1161 (EC 3.1.2.-)
NF38_RS03845	-1.63093	1.63093	HI0305	0.00146577		Putative pre-16S rRNA nuclease (EC 3.1.-.-)
NF38_RS02055	-1.63085	1.63085	HI0623	0.00191836	fmt	Methionyl-tRNA formyltransferase (EC 2.1.2.9)
NF38_RS00415	-1.62988	1.62988	HI0912	0.0067229		Conserved hypothetical SAM-dependent methyltransferase
NF38_RS00190	-1.62929	1.62929	HI0954	0.0314762	dut	Deoxyuridine 5'-triphosphate nucleotidohydrolase (dUTPase) (EC 3.6.1.23) (dUTP pyrophosphatase)
NF38_RS05780	-1.62869	1.62869	HI1689	0.0329199	nth	Endonuclease III (EC 4.2.99.18) (DNA-(apurinic or apyrimidinic site) lyase)
dnaA	-1.62854	1.62854	HI0993	0.0208298	dnaA	Chromosomal replication initiator protein DnaA
NF38_RS07085	-1.62735	1.62735	HI1439	0.000803443	dxs	1-deoxy-D-xylulose-5-phosphate synthase (EC 2.2.1.7) (1-deoxyxylulose-5-phosphate synthase) (DXP synthase) (DXPS)
NF38_RS05750	-1.62706	1.62706	HI1695	0.0109927	lsgF	Putative UDP-galactose--lipooligosaccharide galactosyltransferase (EC 2.-.-.-)
NF38_RS08355	-1.62487	1.62487	HI1156	0.00314695	cydC	Transport ATP-binding protein CydC
NF38_RS00500	-1.62466	1.62466	HI0894	0.00157845		Predicted membrane-fusion protein
NF38_RS04935	-1.62414	1.62414	HI	0.00441689	hsdS	Putative type I site-specific restriction-modification system, S subunit
NF38_RS00105	-1.62266	1.62266	HI0971	0.00945458	accB	Biotin carboxyl carrier protein of acetyl-CoA carboxylase
NF38_RS05500	-1.61998	1.61998	HI1741	0.00167196	spoT	Guanosine-3',5'-bis 3'-pyrophosphohydrolase (EC 3.1.7.2)
NF38_RS05185	-1.6195	1.6195	HI0058	0.00279256	kdsB	3-deoxy-manno-octulosonate cytidylyltransferase (EC 2.7.7.38) (CMP-2-keto-3-deoxyoctulosonic acid synthase) (CKS) (CMP-KDO synthase)
NF38_RS00420	-1.61839	1.61839	HI0911	0.00376514	kefBC	Glutathione-regulated potassium-efflux system protein
NF38_RS06060	-1.61621	1.61621	HI1232	0.00209841	aceF	Acetyltransferase component of pyruvate dehydrogenase complex (EC 2.3.1.12)
NF38_RS08145	-1.61557	1.61557	HI1200	0.00507864	cysB	HTH-type transcriptional regulator CysB
NF38_RS06055	-1.61496	1.61496	HI1231	0.0134199	lpdA	Dihydrolipoyl dehydrogenase (EC 1.8.1.4)
NF38_RS01585	-1.61163	1.61163	HI	0.0027409		Uncharacterized protein
NF38_RS01590	-1.60627	1.60627	HI0709	0.00482348	selB	Selenocysteine-specific elongation factor
NF38_RS08460	-1.6043	1.6043	HI1135	0.021947	mraY	Phospho-N-acetylmuramoyl-pentapeptide-transferase (EC 2.7.8.13) (UDP-MurNAc-pentapeptide phosphotransferase)
NF38_RS05880	-1.60182	1.60182	HI1672	0.00204673		Paraquat-inducible protein B-like protein
NF38_RS00450	-1.59914	1.59914	HI0905	0.00427762	thyA	Thymidylate synthase (TS) (TSase) (EC 2.1.1.45)
NF38_RS01870	-1.59462	1.59462	HI0651	0.00175382	coaD	Phosphopantetheine adenylyltransferase (EC 2.7.7.3) (Dephospho-CoA pyrophosphorylase) (Pantetheine-phosphate adenylyltransferase) (PPAT)
NF38_RS01705	-1.59333	1.59333	HI0685	0.0229165	glpA	Anaerobic glycerol-3-phosphate dehydrogenase subunit A (EC 1.1.5.3)
NF38_RS08295	-1.59329	1.59329	HI1168	0.0358833		Uncharacterized protein
NF38_RS02050	-1.57709	1.57709	HI0624	0.0157362	rsmB	Ribosomal RNA small subunit methyltransferase B (EC 2.1.1.176) (16S rRNA m5C967 methyltransferase) (rRNA (cytosine-C(5)-)-methyltransferase RsmB)
NF38_RS04725	-1.57278	1.57278	HI0139	0.0136824	ompP2	Outer membrane protein P2
NF38_RS04485	-1.57058	1.57058	HI0188	0.00583524	tatC	Sec-independent protein translocase protein TatC
NF38_RS03020	-1.56946	1.56946	HI0408	0.0201366	znuC	Zinc import ATP-binding protein ZnuC (EC 3.6.3.-)
NF38_RS08010	-1.56066	1.56066	HI1638	0.00692493	sapA	ABC-type transport system, periplasmic component, involved in antimicrobial peptide resistance
metG	-1.55174	1.55174	HI1276	0.00864535	metG	Methionine--tRNA ligase (EC 6.1.1.10) (Methionyl-tRNA synthetase) (MetRS)
NF38_RS00245	-1.55159	1.55159	HI0944	0.0144765	ribD	Riboflavin biosynthesis protein RibD [Includes: Diaminohydroxyphosphoribosylaminopyrimidine deaminase (DRAP deaminase) (EC 3.5.4.26) (Riboflavin-specific deaminase); 5-amino-6-(5-phosphoribosylamino)uracil reductase (EC 1.1.1.193) (HTP reductase)]
NF38_RS07415	-1.5424	1.5424	HI1302	0.0161136	asnS	Asparagine--tRNA ligase (EC 6.1.1.22) (Asparaginyl-tRNA synthetase) (AsnRS)
NF38_RS08470	-1.53607	1.53607	HI1133	0.0288942	murE	UDP-N-acetylmuramoyl-L-alanyl-D-glutamate--2,6-diaminopimelate ligase (EC 6.3.2.13) (Meso-A2pm-adding enzyme) (Meso-diaminopimelate-adding enzyme) (UDP-MurNAc-L-Ala-D-Glu:meso-diaminopimelate ligase) (UDP-MurNAc-tripeptide synthetase) (UDP-N-acetylmuramyl
NF38_RS06690	-1.53286	1.53286	HI1374	0.028504	mukB	Chromosome partition protein MukB (Structural maintenance of chromosome-related protein)
NF38_RS00430	-1.53152	1.53152	HI0909	0.0355806	secA	Protein translocase subunit SecA
NF38_RS04940	-1.51779	1.51779	HI	0.0113167		Predicted transcriptional regulator containing an HTH domain

## Sheet: Up-regulated in sASM vs BALF
NOTE: Bacterial genes commonly up-regulated in: sBHI vs BALF and in sASM vs BALF comparisons, are highlighted in blue.
Feature ID	EDGE test: BAL vs sASM, tagwise dispersions - Fold change	EDGE test: ASM vs BAL, tagwise dispersions - Fold change	Rd KW20	EDGE test: BAL vs sASM, tagwise dispersions - Bonferroni	Annotation	Description
NF38_RS00635	-26.3857	26.3857	HI	3.69416e-75
NF38_RS07020	-24.7872	24.7872	HI1429	2.0499e-149	purM	Phosphoribosylformylglycinamidine cyclo-ligase (EC 6.3.3.1) (AIR synthase) (AIRS) (Phosphoribosyl-aminoimidazole synthetase)
NF38_RS09005	-22.608	22.608	HI0994	3.01031e-152	tbpA	Transferrin-binding protein 1
NF38_RS08370	-20.4119	20.4119	HI1153	3.69351e-148	hpt	Hypoxanthine phosphoribosyltransferase (EC 2.4.2.8)
NF38_RS04775	-18.8132	18.8132	HI0125	2.01434e-123		Uncharacterized protein
NF38_RS01080	-18.3153	18.3153	HI0773	1.26413e-100	atoA	Acetate CoA-transferase beta subunit (EC 2.8.3.8)
NF38_RS09280	-16.4681	16.4681	HI	3.36014e-15
NF38_RS09000	-15.8753	15.8753	HI0995	1.65142e-132	tbpB	Transferrin-binding protein 2
NF38_RS01075	-15.6867	15.6867	HI0774	2.94704e-73	atoD	Acetate CoA-transferase alpha subunit (EC 2.8.3.8)
NF38_RS07015	-13.1878	13.1878	HI1428	7.02613e-100	purN	Phosphoribosylglycinamide formyltransferase (EC 2.1.2.2) (5'-phosphoribosylglycinamide transformylase) (GAR transformylase) (GART)
NF38_RS07885	-11.353	11.353	HI1615	4.01735e-98	purE	N5-carboxyaminoimidazole ribonucleotide mutase (N5-CAIR mutase) (EC 5.4.99.18) (5-(carboxyamino)imidazole ribonucleotide mutase)
NF38_RS01085	-11.2601	11.2601	HI0772	2.80369e-79	atoE	Short-chain fatty acids transporter
NF38_RS04985	-11.0409	11.0409	HI0097	8.60426e-98	fbpA	Iron-utilization periplasmic protein hFbpA
NF38_RS00540	-10.9482	10.9482	HI0887	3.52248e-122	purH	Bifunctional purine biosynthesis protein PurH [Includes: Phosphoribosylaminoimidazolecarboxamide formyltransferase (EC 2.1.2.3) (AICAR transformylase); IMP cyclohydrolase (EC 3.5.4.10) (ATIC) (IMP synthase) (Inosinicase)]
NF38_RS07890	-10.0404	10.0404	HI1616	2.23249e-54	purK	N5-carboxyaminoimidazole ribonucleotide synthase (N5-CAIR synthase) (EC 6.3.4.18) (5-(carboxyamino)imidazole ribonucleotide synthetase)
NF38_RS03595	-9.16614	9.16614	HI0359	1.08215e-93	hfeD	Putative ABC-type chelated iron transport system, permease component
NF38_RS00535	-7.4809	7.4809	HI0888	2.0291e-111	purD	Phosphoribosylamine--glycine ligase (EC 6.3.4.13) (GARS) (Glycinamide ribonucleotide synthetase) (Phosphoribosylglycinamide synthetase)
NF38_RS01090	-7.0464	7.0464	HI0771	4.08593e-100	atoB	Acetyl-CoA acetyltransferase (EC 2.3.1.9)
NF38_RS03590	-6.90958	6.90958	HI0360	1.46883e-86	hfeC	Putative ABC-type chelated iron transport system, permease component
NF38_RS08995	-6.73492	6.73492	HI	2.55221e-34		Uncharacterized protein
NF38_RS04975	-6.6463	6.6463	HI0099	1.42355e-98	fbpC2	Fe(3+) ions import ATP-binding protein FbpC (EC 3.6.3.30)
NF38_RS08110	-6.52982	6.52982	HI1207	4.86469e-97	purF	Amidophosphoribosyltransferase (ATase) (EC 2.4.2.14) (Glutamine phosphoribosylpyrophosphate amidotransferase) (GPATase)
NF38_RS04150	-5.82986	5.82986	HI0251	0	tonB	Protein TonB
NF38_RS04480	-5.77291	5.77291	HI0189	7.12338e-12	gdhA	Glutamate dehydrogenase
NF38_RS00630	-5.7504	5.7504	HI0862	7.35847e-62		Probable queuosine precursor transporter (Q precursor transporter)
NF38_RS03585	-5.56555	5.56555	HI0361	1.84541e-76	hfeB	Putative ABC-type chelated iron transport system, ATPase component
NF38_RS04085	-5.47791	5.47791	HI0263	3.6122e-89	hxuB	Heme/hemopexin transporter protein HuxB
NF38_RS04140	-5.12203	5.12203	HI0253	4.21147e-27	exbB	Transport protein ExbB
NF38_RS04090	-4.84235	4.84235	HI0262	5.81402e-59	hxuC	Heme/hemopexin utilization protein C
NF38_RS06650	-4.77404	4.77404	HI1369	9.70147e-20
NF38_RS03580	-4.722	4.722	HI0362	1.5383e-51	hfeA	Putative periplasmic chelated iron binding protein
NF38_RS08245	-4.71399	4.71399	HI1180	1.25602e-09	artP	Arginine transport ATP-binding protein
NF38_RS03295	-4.70897	4.70897	HI	3.508e-30
NF38_RS04145	-4.58976	4.58976	HI0252	2.78355e-30	exbD	Transport protein ExbD
NF38_RS09190	-4.4856	4.4856	HI	0.000140801
NF38_RS08115	-4.38594	4.38594	HI1206	2.3928e-35	cvpA	Colicin V production protein
NF38_RS07035	-4.2619	4.2619	HI1432	3.46949e-06	trpA	Tryptophan synthase alpha chain (EC 4.2.1.20)
NF38_RS01190	-4.13192	4.13192	HI0752	1.45727e-54	purL	Phosphoribosylformylglycinamidine synthase (FGAM synthase) (FGAMS) (EC 6.3.5.3) (Formylglycinamide ribonucleotide amidotransferase) (FGAR amidotransferase) (FGAR-AT)
NF38_RS01805	-4.10012	4.10012	HI0663	4.76822e-18		Hypothetical ABC transporter, ATP-binding protein
fis	-4.04604	4.04604	HI0980	0	fis	DNA-binding protein Fis
NF38_RS07530	-3.92324	3.92324	HI1545	1.15027e-23	sstT	Serine/threonine transporter SstT (Na(+)/serine-threonine symporter)
NF38_RS00520	-3.91289	3.91289	HI0890	8.72825e-28	coaE	Dephospho-CoA kinase (EC 2.7.1.24) (Dephosphocoenzyme A kinase)
NF38_RS09125	-3.82485	3.82485	HI	1.28525e-14
NF38_RS05010	-3.68458	3.68458	HI0092	4.99852e-05		Uncharacterized protein
NF38_RS06920	-3.67651	3.67651	HI	0.0222334		Uncharacterized protein
NF38_RS03275	-3.60118	3.60118	HI	4.21706e-21
NF38_RS01890	-3.55342	3.55342	HI0648	2.6607e-23	mdaB	Putative NADPH-quinone reductase, modulator of drug activity B
NF38_RS03205	-3.5104	3.5104	HI	6.35087e-18		Modification methylase Bsp6I-like (EC 2.1.1.37)
NF38_RS08200	-3.44921	3.44921	HI1189	3.38402e-17	queE	7-carboxy-7-deazaguanine synthase (CDG synthase) (EC 4.3.99.3) (Queuosine biosynthesis protein QueE)
NF38_RS03170	-3.40525	3.40525	HI	3.9531e-14
NF38_RS01245	-3.35899	3.35899	HI0738.1	5.11718e-24	ilvA	L-threonine dehydratase (EC 4.3.1.19) (Threonine deaminase)
NF38_RS01955	-3.34546	3.34546	HI0639	1.14916e-30	purB	Adenylosuccinate lyase (ASL) (EC 4.3.2.2) (Adenylosuccinase)
NF38_RS04980	-3.30478	3.30478	HI0098	1.81832e-28	hitB	Iron(III)-transport system permease protein hFbpB
NF38_RS03100	-3.22762	3.22762	HI0390	1.96389e-28	rnd	Ribonuclease D (RNase D) (EC 3.1.13.5)
NF38_RS03260	-3.20416	3.20416	HI	6.86849e-16
NF38_RS04220	-3.19581	3.19581	HI0235	0.00199837	arfA	Alternative ribosome-rescue factor A
NF38_RS05690	-3.18651	3.18651	HI1707	2.79986e-17	qseC	Sensor protein QseC (EC 2.7.3.-)
NF38_RS01820	-3.15442	3.15442	HI	1.15736e-06
NF38_RS08190	-3.13529	3.13529	HI	1.00461e-15	queC	7-cyano-7-deazaguanine synthase (EC 6.3.4.20) (7-cyano-7-carbaguanine synthase) (PreQ(0) synthase) (Queuosine biosynthesis protein QueC)
NF38_RS01800	-3.10319	3.10319	HI0664	7.8271e-19		Probable ABC transporter, ATP-binding protein
NF38_RS08195	-3.05376	3.05376	HI1190	9.9046e-14	queD	6-carboxy-5,6,7,8-tetrahydropterin synthase (EC 4.-.-.-)
NF38_RS03225	-3.04088	3.04088	HI	0		Uncharacterized protein
NF38_RS02900	-3.03512	3.03512	HI0434	0.000452633	comF	Competence protein F
NF38_RS01570	-3.01275	3.01275	HI0712	7.85062e-22		Probable hemoglobin and hemoglobin-haptoglobin-binding protein 3
NF38_RS03200	-3.00523	3.00523	HI	8.1345e-14		Uncharacterized protein
NF38_RS06320	-2.94012	2.94012	HI	0.000426894		Probable bacteriophage tail completion protein gpR homolog
NF38_RS02130	-2.9381	2.9381	HI0594	8.47374e-10		Predicted membrane protein
NF38_RS03280	-2.91382	2.91382	HI	1.62089e-17
NF38_RS08515	-2.90942	2.90942	HI1122	4.48085e-15	oppC	Oligopeptide transport system permease protein
NF38_RS05605	-2.87549	2.87549	HI1726	3.74639e-20	purC	Phosphoribosylaminoimidazole-succinocarboxamide synthase (EC 6.3.2.6) (SAICAR synthetase)
oppD	-2.8703	2.8703	HI1121	2.31393e-14	oppD	Oligopeptide transport ATP-binding protein OppD
NF38_RS09150	-2.81228	2.81228	HI	7.18625e-05
NF38_RS03250	-2.81201	2.81201	HI	5.26263e-09
NF38_RS05685	-2.81026	2.81026	HI1708	4.01642e-12	qseB	Transcriptional regulatory protein QseB
NF38_RS01125	-2.80498	2.80498	HI0764	2.83714e-15	ribB	3,4-dihydroxy-2-butanone 4-phosphate synthase (DHBP synthase) (EC 4.1.99.12)
NF38_RS08365	-2.7548	2.7548	HI1154	3.90148e-14		Predicted Na+/dicarboxylate symporter
NF38_RS07030	-2.7431	2.7431	HI1431	0.00988018	trpB	Tryptophan synthase beta chain (EC 4.2.1.20)
NF38_RS03600	-2.73532	2.73532	HI0358	1.07612e-12		Aminopyrimidine aminohydrolase (EC 3.5.99.2)
NF38_RS03270	-2.72317	2.72317	HI	3.20756e-06
oppB	-2.71144	2.71144	HI1123	3.24661e-10	oppB	Oligopeptide transport system permease protein OppB
NF38_RS03210	-2.71019	2.71019	HI	1.20961e-08
glyA	-2.70838	2.70838	HI0889	8.18456e-13	glyA	Serine hydroxymethyltransferase (SHMT) (Serine methylase) (EC 2.1.2.1)
NF38_RS04080	-2.69687	2.69687	HI0264	2.16797e-20	hxuA	Heme/hemopexin-binding protein A
NF38_RS03300	-2.6801	2.6801	HI	1.59028e-08
NF38_RS07720	-2.63202	2.63202	HI1586	1.2222e-15		Predicted Na+/H+ antiporter
NF38_RS03120	-2.63172	2.63172	HI0387	1.87446e-16	dinG	Probable ATP-dependent helicase
NF38_RS01895	-2.62932	2.62932	HI0647	6.92556e-18		Uncharacterized protein
NF38_RS03220	-2.61818	2.61818	HI	1.63012e-11	rdgC	Recombination-associated protein RdgC
NF38_RS03175	-2.58862	2.58862	HI	2.52031e-08
NF38_RS08710	-2.57664	2.57664	HI1080	5.14805e-05		Probable amino-acid ABC transporter binding protein
NF38_RS05000	-2.55988	2.55988	HI0094	2.98144e-13		Uncharacterized protein
NF38_RS02595	-2.54944	2.54944	HI	1.88801e-08
NF38_RS07635	-2.5377	2.5377	HI	2.38279e-06		Uncharacterized protein
NF38_RS00515	-2.50652	2.50652	HI0891	3.26194e-11	yacG	DNA gyrase inhibitor YacG
NF38_RS02890	-2.50463	2.50463	HI0436	0.00145509	comD	Competence protein D
NF38_RS00655	-2.50406	2.50406	HI0858	0.0044719		5-formyltetrahydrofolate cyclo-ligase (EC 6.3.3.2)
NF38_RS01250	-2.48897	2.48897	HI0738	2.23019e-15	ilvD	Dihydroxy-acid dehydratase (DAD) (EC 4.2.1.9)
NF38_RS01430	-2.4878	2.4878	HI0609	2.19646e-12	folD	Bifunctional protein FolD [Includes: Methylenetetrahydrofolate dehydrogenase (EC 1.5.1.5); Methenyltetrahydrofolate cyclohydrolase (EC 3.5.4.9)]
NF38_RS03305	-2.48508	2.48508	HI	6.01557e-06
NF38_RS09210	-2.47084	2.47084	HI	7.17427e-12
NF38_RS01415	-2.45422	2.45422	HI0610	8.99708e-14	fucP	L-fucose permease
NF38_RS05015	-2.4304	2.4304	HI0091	0.000951607	glxK	Glycerate kinase (EC 2.7.1.31)
NF38_RS06645	-2.41788	2.41788	HI1368	0.000645989	pqqL	Probable zinc protease (EC 3.4.-.-)
NF38_RS09020	-2.41449	2.41449	HI	2.00493e-05
NF38_RS01960	-2.40184	2.40184	HI0638	4.49071e-12	hflD	High frequency lysogenization protein HflD homolog
NF38_RS08720	-2.37831	2.37831	HI1078	1.46042e-08		Probable amino-acid ABC transporter ATP-binding protein
NF38_RS05675	-2.36835	2.36835	HI	0.00048969
NF38_RS03255	-2.33465	2.33465	HI	4.31223e-10
NF38_RS05100	-2.31365	2.31365	HI0075	0	nrdD	Anaerobic ribonucleoside-triphosphate reductase (EC 1.17.4.2)
NF38_RS03190	-2.30117	2.30117	HI	1.34243e-08		Uncharacterized protein
NF38_RS00235	-2.29958	2.29958	HI0946	9.33073e-10	mutM	Formamidopyrimidine-DNA glycosylase (Fapy-DNA glycosylase) (EC 3.2.2.23) (DNA-(apurinic or apyrimidinic site) lyase MutM) (AP lyase MutM) (EC 4.2.99.18)
NF38_RS05715	-2.29019	2.29019	HI1702	0	metE	5-methyltetrahydropteroyltriglutamate--homocysteine methyltransferase (EC 2.1.1.14) (Cobalamin-independent methionine synthase) (Methionine synthase, vitamin-B12 independent isozyme)
NF38_RS01900	-2.27886	2.27886	HI0646	2.40111e-12	asd	Aspartate-semialdehyde dehydrogenase (ASA dehydrogenase) (ASADH) (EC 1.2.1.11) (Aspartate-beta-semialdehyde dehydrogenase)
NF38_RS05600	-2.24344	2.24344	HI1727	2.67578e-05	argG	Argininosuccinate synthase (EC 6.3.4.5) (Citrulline--aspartate ligase)
NF38_RS04995	-2.21936	2.21936	HI0095	1.16773e-06		Uncharacterized protein
NF38_RS07465	-2.21251	2.21251	HI1530	3.73249e-10	gltS	Sodium/glutamate symporter
NF38_RS03185	-2.1978	2.1978	HI	3.90065e-05
NF38_RS08525	-2.1908	2.1908	HI1120	7.17882e-09	oppF	Oligopeptide transport ATP-binding protein
NF38_RS01395	-2.1886	2.1886	HI0614	0.000298026	fucI	L-fucose isomerase (FucIase) (EC 5.3.1.25) (6-deoxy-L-galactose isomerase)
NF38_RS06530	-2.186	2.186	HI1345	2.75244e-09	potC	Spermidine/putrescine transport system permease protein
modB	-2.16826	2.16826	HI1692	5.64478e-07	modB	Molybdenum transport system permease protein ModB
NF38_RS07110	-2.16547	2.16547	HI1444	7.14546e-06	metF	Methylenetetrahydrofolate reductase (EC 1.5.1.20)
NF38_RS05595	-2.15907	2.15907	HI1728	5.0262e-06		Mn2+ and Fe2+ transporter of the NRAMP family
NF38_RS00640	-2.15756	2.15756	HI0861	4.74381e-12	rnr	Ribonuclease R (RNase R) (EC 3.1.13.1)
NF38_RS04920	-2.15304	2.15304	HI0107	1.18512e-08		Putative Mg2+ and Co2+ transporter
NF38_RS05035	-2.15091	2.15091	HI0087	2.45938e-10	thrC	Threonine synthase (EC 4.2.3.1)
NF38_RS05005	-2.14676	2.14676	HI0093	0.00327732		Uncharacterized protein
NF38_RS04635	-2.13702	2.13702	HI0157	1.63569e-09	fabH	3-oxoacyl-[acyl-carrier-protein] synthase 3 (EC 2.3.1.180) (3-oxoacyl-[acyl-carrier-protein] synthase III) (Beta-ketoacyl-ACP synthase III) (KAS III)
NF38_RS09035	-2.13399	2.13399	HI	1.46749e-08
NF38_RS03895	-2.12723	2.12723	HI0295	5.84378e-10	rho	Transcription termination factor Rho (EC 3.6.4.-) (ATP-dependent helicase Rho)
NF38_RS07895	-2.12555	2.12555	HI1617	4.9036e-05	aspC	Aminotransferase (EC 2.6.1.-)
NF38_RS03310	-2.12272	2.12272	HI	8.09986e-05
NF38_RS01405	-2.1178	2.1178	HI0612	7.04657e-05	fucU	L-fucose mutarotase (EC 5.1.3.29) (Fucose 1-epimerase) (Type-2 mutarotase)
NF38_RS04235	-2.11606	2.11606	HI0231	0.00020982	deaD	ATP-dependent RNA helicase DeaD (EC 3.6.4.13) (Cold-shock DEAD box protein A)
NF38_RS00215	-2.10974	2.10974	HI0949	0.00392118	dat	Diaminobutyrate--2-oxoglutarate aminotransferase (EC 2.6.1.76)
NF38_RS06535	-2.10366	2.10366	HI1346	2.08174e-09	potB	Spermidine/putrescine transport system permease protein
NF38_RS03230	-2.08309	2.08309	HI	8.38103e-05
NF38_RS02275	-2.05271	2.05271	HI0561	4.21042e-07		Predicted membrane protein
NF38_RS03315	-2.04295	2.04295	HI	0.00538443
NF38_RS00020	-2.04178	2.04178	HI0990	1.25883e-08	iga	IgA-specific serine endopeptidase (EC 3.4.21.72)
NF38_RS04285	-2.01082	2.01082	HI0221	3.42524e-10	guaB	Inosine-5'-monophosphate dehydrogenase (IMP dehydrogenase) (IMPD) (IMPDH) (EC 1.1.1.205)
NF38_RS03195	-2.00572	2.00572	HI	0.00106693		Uncharacterized protein
NF38_RS03240	-2.00227	2.00227	HI	0.00291241
NF38_RS00295	-2.00126	2.00126	HI0934	3.94189e-06	nrfF	Formate-dependent nitrite reductase complex subunit
NF38_RS03265	-1.99209	1.99209	HI	1.5652e-05
NF38_RS03245	-1.98748	1.98748	HI	0.000958601
NF38_RS05930	-1.98192	1.98192	HI1660	4.65534e-07	nrdB	Ribonucleoside-diphosphate reductase beta chain (EC 1.17.4.1)
NF38_RS05585	-1.97906	1.97906	HI1730	0.000141667		Predicted allophanate hydrolase subunit 2
NF38_RS03420	-1.9755	1.9755	HI	0.00025566
NF38_RS03180	-1.97544	1.97544	HI	0.000248798		Uncharacterized protein
NF38_RS03215	-1.96983	1.96983	HI	0.00743087
NF38_RS01410	-1.96828	1.96828	HI0611	6.17822e-05	fucA	L-fuculose phosphate aldolase (EC 4.1.2.17) (L-fuculose-1-phosphate aldolase)
NF38_RS08980	-1.96144	1.96144	HI1000	0.00124724		Putative membrane protein insertion efficiency factor
NF38_RS00075	-1.96085	1.96085	HI0979	2.38559e-06	dusB	tRNA-dihydrouridine synthase B (EC 1.3.1.-)
NF38_RS03095	-1.9405	1.9405	HI	1.85422e-05		Conserved hypothetical acyltransferase
NF38_RS04280	-1.93444	1.93444	HI0222	2.64075e-08	guaA	GMP synthase [glutamine-hydrolyzing] (EC 6.3.5.2) (GMP synthetase) (Glutamine amidotransferase)
NF38_RS07010	-1.93268	1.93268	HI1427	1.11909e-07		Predicted ABC-type transport system protein, periplasmic component
NF38_RS08590	-1.92333	1.92333	HI1104	7.46376e-06		Putative metabolite transport protein HI_1104
NF38_RS08505	-1.91288	1.91288	HI1124	1.66185e-06	oppA	Periplasmic oligopeptide-binding protein
nusG	-1.90253	1.90253	HI0717	2.08682e-08	nusG	Transcription termination/antitermination protein NusG
NF38_RS00025	-1.89543	1.89543	HI0989	0.000213193	leuD	3-isopropylmalate dehydratase small subunit (EC 4.2.1.33) (Alpha-IPM isomerase) (IPMI) (Isopropylmalate isomerase)
NF38_RS03290	-1.86775	1.86775	HI	9.82392e-05
NF38_RS08130	-1.86247	1.86247	HI1203	7.52181e-06	pta	Phosphate acetyltransferase (EC 2.3.1.8) (Phosphotransacetylase)
NF38_RS01435	-1.84483	1.84483	HI0608	0.0013934		Possible di-and tricarboxylate transporter
NF38_RS02600	-1.83876	1.83876	HI	0.00011619
NF38_RS01050	-1.82699	1.82699	HI0779	1.5704e-05	rplW	50S ribosomal protein L23
NF38_RS02705	-1.82317	1.82317	HI0470	8.76033e-06	hisC1	Histidinol-phosphate aminotransferase 1 (EC 2.6.1.9) (Imidazole acetol-phosphate transaminase 1)
NF38_RS08850	-1.8129	1.8129	HI1048	0.00650395		Uncharacterized protein
NF38_RS05030	-1.80305	1.80305	HI0088	2.21199e-05	thrB	Homoserine kinase (HK) (HSK) (EC 2.7.1.39)
NF38_RS01795	-1.79411	1.79411	HI0667	3.86944e-06	glpX	Fructose-1,6-bisphosphatase
NF38_RS02700	-1.78619	1.78619	HI0471	9.14992e-06	hisB	Histidine biosynthesis bifunctional protein HisB [Includes: Histidinol-phosphatase (EC 3.1.3.15); Imidazoleglycerol-phosphate dehydratase (IGPD) (EC 4.2.1.19)]
NF38_RS01060	-1.78586	1.78586	HI0777	0.00579969	rplC	50S ribosomal protein L3
NF38_RS03070	-1.78351	1.78351	HI0397	4.53216e-05	xseA	Exodeoxyribonuclease 7 large subunit (EC 3.1.11.6) (Exodeoxyribonuclease VII large subunit) (Exonuclease VII large subunit)
NF38_RS00015	-1.7822	1.7822	HI0991	1.84466e-05	recF	DNA replication and repair protein RecF
NF38_RS02445	-1.76391	1.76391	HI0526	1.65326e-05		Probable ribonuclease I
NF38_RS05935	-1.76248	1.76248	HI1659	0.000216413	nrdA	Ribonucleoside-diphosphate reductase (EC 1.17.4.1)
NF38_RS01255	-1.74925	1.74925	HI0737	0.000100202	ilvG	Acetolactate synthase isozyme II large subunit (EC 2.2.1.6)
NF38_RS05090	-1.74726	1.74726	HI0078	3.3186e-05	cysS	Cysteine--tRNA ligase (EC 6.1.1.16) (Cysteinyl-tRNA synthetase) (CysRS)
NF38_RS03115	-1.7388	1.7388	HI0388	8.71929e-05	tsaB	Possible inactive homolog of metal-dependent proteases, putative molecular chaperone
NF38_RS05770	-1.73746	1.73746	HI1691	0.00104761	modC	Molybdenum import ATP-binding protein ModC (EC 3.6.3.29)
NF38_RS00030	-1.73609	1.73609	HI0988	0.00397508	leuC	3-isopropylmalate dehydratase large subunit (EC 4.2.1.33) (Alpha-IPM isomerase) (IPMI) (Isopropylmalate isomerase)
NF38_RS05590	-1.73563	1.73563	HI1729	0.00574694	pxpA	5-oxoprolinase subunit A (5-OPase subunit A) (EC 3.5.2.9) (5-oxoprolinase (ATP-hydrolyzing) subunit A)
NF38_RS07870	-1.71486	1.71486	HI1614	0.000230248	pepN	Aminopeptidase N (EC 3.4.11.2)
NF38_RS02715	-1.70799	1.70799	HI0468	8.07228e-05	hisG	ATP phosphoribosyltransferase (ATP-PRT) (ATP-PRTase) (EC 2.4.2.17)
NF38_RS06440	-1.69893	1.69893	HI1284	0.00130942	infB	Translation initiation factor IF-2
NF38_RS06540	-1.69198	1.69198	HI1347	0.000156515	potA	Spermidine/putrescine import ATP-binding protein PotA (EC 3.6.3.31)
NF38_RS08985	-1.69175	1.69175	HI0999	0.00191848	rnpA	Ribonuclease P protein component (RNase P protein) (RNaseP protein) (EC 3.1.26.5) (Protein C5)
NF38_RS04820	-1.68696	1.68696	HI0120	0.00207879		Uncharacterized protein
NF38_RS04885	-1.67939	1.67939	HI0113	0.000104628	tdhA	TonB-dependent heme receptor A
NF38_RS07420	-1.66857	1.66857	HI1301	0.00475599	can	Carbonic anhydrase (EC 4.2.1.1) (Carbonate dehydratase)
NF38_RS04440	-1.66105	1.66105	HI0197	0.00273091	mepA	Penicillin-insensitive murein endopeptidase (EC 3.4.24.-)
NF38_RS03760	-1.6499	1.6499	HI0324	0.0131855	rnt	Ribonuclease T (EC 3.1.13.-) (Exoribonuclease T) (RNase T)
fabG	-1.64689	1.64689	HI0155	0.00046992	fabG	3-oxoacyl-[acyl-carrier-protein] reductase FabG (EC 1.1.1.100) (3-ketoacyl-acyl carrier protein reductase) (Beta-Ketoacyl-acyl carrier protein reductase) (Beta-ketoacyl-ACP reductase)
NF38_RS05905	-1.64334	1.64334	HI	0.00105803		Uncharacterized protein
NF38_RS02635	-1.63252	1.63252	HI0485	0.0232313	atpB	ATP synthase subunit a (ATP synthase F0 sector subunit a) (F-ATPase subunit 6)
NF38_RS08030	-1.6262	1.6262	HI1642	0.00394117	sapF	ABC-type transport system, ATPase component, involved in antimicrobial peptide resistance
NF38_RS02230	-1.62378	1.62378	HI0570	0.0176667		Conserved hypothetical transcriptional regulator
NF38_RS07165	-1.62171	1.62171	HI	0.0030506		Uncharacterized protein
NF38_RS01020	-1.61902	1.61902	HI0785	0.0119391	rpmC	50S ribosomal protein L29
NF38_RS00010	-1.61756	1.61756	HI0992	0.00678235	dnaN	Beta sliding clamp
NF38_RS07750	-1.61408	1.61408	HI	0.00261415	ftsK	DNA translocase FtsK
NF38_RS05580	-1.61189	1.61189	HI1731	0.00649158		Predicted allophanate hydrolase subunit 1
NF38_RS02155	-1.60792	1.60792	HI0584	0.0217254	abgA	Aminobenzoyl-glutamate utilization protein A
NF38_RS00825	-1.60546	1.60546	HI0823	0.00453714	mglA	Galactose/methyl galactoside import ATP-binding protein MglA (EC 3.6.3.17)
NF38_RS02605	-1.60408	1.60408	HI0491	0.0266655	luxS	S-ribosylhomocysteine lyase (EC 4.4.1.21) (AI-2 synthesis protein) (Autoinducer-2 production protein LuxS)
NF38_RS03110	-1.60155	1.60155	HI0389	0.0213963		Possible starvation-inducible outer membrane lipoprotein
NF38_RS03075	-1.59622	1.59622	HI0396	0.00174977		Conserved hypothetical cupin superfamily metalloenzyme
NF38_RS02995	-1.56364	1.56364	HI0413	0.0110908	rne	Ribonuclease E (RNase E) (EC 3.1.26.12)
NF38_RS02805	-1.54853	1.54853	HI0452	0.0204252		Uncharacterized protein
NF38_RS08970	-1.54232	1.54232	HI1002	0.0108713	mnmE	tRNA modification GTPase MnmE (EC 3.6.-.-)
NF38_RS03105	-1.5392	1.5392	HI0390	0.016657	rnd	Long-chain-fatty-acid--CoA ligase (EC 6.2.1.3)

## Sheet: Down-regulated in sASM vs BALF
NOTE: Bacterial genes commonly down-regulated in: sBHI vs BALF and in sASM vs BALF comparisons, are highlighted in blue.
Feature ID	EDGE test: BAL vs sASM, tagwise dispersions - Fold change	EDGE test: ASM vs BAL, tagwise dispersions - Fold change	Rd KW20	EDGE test: ASM vs BAL, tagwise dispersions - Bonferroni	Annotation	Description
NF38_RS03910	501.687	-501.687	HI0292	1.36814e-14		Uncharacterized protein HI_0292
NF38_RS06080	16.6145	-16.6145	HI1237	3.86762e-25	dnaK	Chaperone protein DnaK (HSP70) (Heat shock 70 kDa protein) (Heat shock protein 70)
groES	13.2052	-13.2052	HI0542	5.41922e-29	groS	10 kDa chaperonin (GroES protein) (Protein Cpn10)
NF38_RS06085	11.9085	-11.9085	HI1238	3.52055e-21	dnaJ	Chaperone protein DnaJ
NF38_RS07330	10.288	-10.288	HI	1.25181e-49		Cell division protein FtsK
NF38_RS02360	10.2176	-10.2176	HI0543	1.25295e-35	groL	60 kDa chaperonin (GroEL protein) (Protein Cpn60)
NF38_RS00650	8.23831	-8.23831	HI0859	4.6518e-15	clpB	Chaperone protein ClpB
NF38_RS04955	8.07772	-8.07772	HI0104	3.17523e-30	htpG	Chaperone protein HtpG (Heat shock protein HtpG) (High temperature protein G)
NF38_RS06745	8.04542	-8.04542	HI1385	2.91941e-31	ftnB	Probable bacterial non-heme ferritin-like protein
NF38_RS02585	8.01507	-8.01507	HI0496	1.71829e-30	hslV	ATP-dependent protease subunit HslV (EC 3.4.25.2)
NF38_RS02580	8.00858	-8.00858	HI0497	1.70683e-40	hslU	ATP-dependent protease ATPase subunit HslU (Unfoldase HslU)
NF38_RS04675	7.76088	-7.76088	HI	6.80498e-32		Uncharacterized protein
NF38_RS07310	7.50448	-7.50448	HI	3.24071e-64		Predicted serine/threonine protein phosphatase family protein
NF38_RS01790	7.229	-7.229	HI0668	1.84924e-24	zapB	Cell division protein ZapB
NF38_RS07305	6.927	-6.927	HI	5.64348e-54		Predicted arylsulfatase A-like enzyme
NF38_RS02220	5.92376	-5.92376	HI0572	5.83977e-40	PGdx	Peroxiredoxin/glutaredoxin
NF38_RS07315	5.30688	-5.30688	HI	5.37181e-33		Uncharacterized protein
NF38_RS03455	5.08231	-5.08231	HI	1.85555e-24
NF38_RS04650	4.84561	-4.84561	HI0154	1.28816e-40	acpP	Acyl carrier protein (ACP)
NF38_RS07345	4.82525	-4.82525	HI	2.15827e-21		Putative 5'(3')-deoxyribonucleotidase (EC 3.1.3.-)
NF38_RS06740	4.70187	-4.70187	HI1384	5.10217e-16	ftnA	Probable bacterial non-heme ferritin (EC 1.16.3.2)
NF38_RS03935	4.38097	-4.38097	HI0289	1.92423e-13	sdaC	Serine transporter
NF38_RS02140	4.36045	-4.36045	HI	3.52508e-26
NF38_RS07320	4.23519	-4.23519	HI	1.44483e-15		Uncharacterized protein
NF38_RS07325	4.21001	-4.21001	HI	3.47571e-26		NAD-dependent deacetylase sirtuin 5 (EC 3.5.1.-)
NF38_RS03925	4.1213	-4.1213		5.62546e-30
NF38_RS05560	4.09136	-4.09136	HI1736	2.72449e-09		Uncharacterized protein
NF38_RS03460	4.02904	-4.02904	HI	5.02335e-15
NF38_RS04120	3.971	-3.971	HI0257	2.92975e-19	yfiA	Ribosome-associated factor Y (pY) (Ribosome associated inhibitor A)
NF38_RS03395	3.85303	-3.85303	HI	8.73026e-23
NF38_RS03450	3.83921	-3.83921	HI	3.98852e-14
NF38_RS03465	3.74007	-3.74007	HI	7.52104e-13
NF38_RS08300	3.67512	-3.67512	HI1168	4.45551e-12		UPF0265 protein NTHI1336
NF38_RS08945	3.65412	-3.65412	HI1008	1.02464e-17		Uncharacterized protein
NF38_RS06180	3.63779	-3.63779	HI1259	6.34055e-24	htoA	Periplasmic serine endoprotease DegP-like (EC 3.4.21.107)
NF38_RS06975	3.60622	-3.60622	HI	1.54557e-15		Uncharacterized protein
NF38_RS02990	3.58285	-3.58285	HI0414	2.79712e-14		Uncharacterized protein
NF38_RS03480	3.56262	-3.56262	HI	1.75061e-22
NF38_RS04170	3.54349	-3.54349	HI0246	7.63522e-17		Uncharacterized protein
NF38_RS05445	3.54262	-3.54262	HI0008	7.60883e-15	fdxI	Formate dehydrogenase, cytochrome B556 subunit
NF38_RS03940	3.48334	-3.48334	HI0288	1.45984e-10	sdaA	L-serine dehydratase (EC 4.3.1.17)
NF38_RS00720	3.47613	-3.47613	HI0845	3.56657e-16		Uncharacterized protein
NF38_RS00660	3.41868	-3.41868	HI0857	2.71532e-20	zapA	Cell division protein ZapA (Z ring-associated protein ZapA)
NF38_RS03435	3.38703	-3.38703	HI	4.02016e-15
NF38_RS02030	3.37737	-3.37737	HI0628	1.09473e-17	rpoE	RNA polymerase sigma factor
NF38_RS05480	3.23654	-3.23654	HI0002	6.70464e-07		Putative long-chain-fatty-acid--CoA ligase (EC 6.2.1.3)
NF38_RS00750	3.21851	-3.21851	HI0838	6.75494e-10	bamE	Outer membrane protein assembly factor BamE
NF38_RS05270	3.21743	-3.21743	HI0043	3.53019e-07		UPF0283 membrane protein NTHI0051
NF38_RS03485	3.19179	-3.19179	HI	7.09489e-15
NF38_RS04505	3.17986	-3.17986	HI0185	1.23877e-18	frmA	S-(hydroxymethyl)glutathione dehydrogenase (EC 1.1.1.284) (Alcohol dehydrogenase class-3) (EC 1.1.1.1) (Alcohol dehydrogenase class-III) (Glutathione-dependent formaldehyde dehydrogenase) (FALDH) (FDH) (GSH-FDH) (EC 1.1.1.-)
NF38_RS05115	3.13423	-3.13423	HI0071	8.45548e-11	grpE	Protein GrpE (HSP-70 cofactor)
NF38_RS05535	3.12437	-3.12437	#N/A	0.00117307
NF38_RS06895	3.10741	-3.10741	HI	4.16028e-13		Uncharacterized protein
NF38_RS02025	3.08213	-3.08213	HI0629	8.82766e-23	rseA	Anti-sigma-E factor RseA (Regulator of SigE) (Sigma-E anti-sigma factor RseA) (Sigma-E factor negative regulatory protein)
NF38_RS05070	3.07671	-3.07671	HI0084	4.50006e-13	trxA	Thioredoxin
NF38_RS05275	3.07668	-3.07668	HI0042	8.31203e-10	rluA	Conserved hypothetical pseudouridine synthase (EC 4.2.1.70)
NF38_RS07215	3.0571	-3.0571	HI1334	3.23978e-08	rlmE	Ribosomal RNA large subunit methyltransferase E (EC 2.1.1.166) (23S rRNA Um2552 methyltransferase) (rRNA (uridine-2'-O-)-methyltransferase)
NF38_RS00335	3.04663	-3.04663	HI0926	0.00364226		Glutaredoxin-related protein
NF38_RS08315	3.00884	-3.00884	HI1165	7.75542e-13	grxD	Glutaredoxin 4 (Grx4) (Monothiol glutaredoxin)
NF38_RS00715	2.98046	-2.98046	HI0846	1.79452e-16	dsbA	Thiol:disulfide interchange protein
NF38_RS02325	2.93993	-2.93993	HI0550	3.47204e-06	lex1	UDP-Gal--lipooligosaccharide galactosyltransferase
NF38_RS03400	2.93969	-2.93969	HI	1.11137e-09
NF38_RS05460	2.9294	-2.9294	HI	3.01004e-14
NF38_RS00745	2.92848	-2.92848	HI0839	8.23049e-09	ndpA	Nucleoid-associated protein NTHI1006
NF38_RS03405	2.89704	-2.89704	HI	2.95213e-08
NF38_RS02770	2.86831	-2.86831	HI0458	2.20921e-05	surA	Chaperone SurA (EC 5.2.1.8)
NF38_RS05450	2.86506	-2.86506	HI0007	8.09834e-12	fdxH	Formate dehydrogenase, iron-sulfur subunit
NF38_RS06550	2.85943	-2.85943	HI1349	0.000337606		Conserved hypothetical DNA-binding ferritin-like protein
NF38_RS03380	2.85788	-2.85788	HI	2.32616e-10
NF38_RS07340	2.85005	-2.85005	HI	3.90532e-21	cobB	NAD-dependent protein deacylase (EC 3.5.1.-) (Regulatory protein SIR2 homolog)
NF38_RS04545	2.84876	-2.84876	HI0177	4.02305e-15	bamD	Outer membrane protein assembly factor BamD
NF38_RS03015	2.8395	-2.8395	HI0409	1.11952e-10		Conserved hypothetical metalloprotease (EC 3.4.24.-)
NF38_RS03920	2.80547	-2.80547	HI	1.04244e-09
NF38_RS07475	2.74278	-2.74278	HI1532	4.05501e-12	grxA	Glutaredoxin
NF38_RS03390	2.73042	-2.73042	HI	6.28296e-07
NF38_RS02335	2.69651	-2.69651	HI0548	7.36632e-13	infA	Translation initiation factor IF-1
NF38_RS04110	2.69617	-2.69617	HI0258	4.66837e-10	lgtC	UDP-galactose--lipooligosaccharide galactosyltransferase
NF38_RS03470	2.67574	-2.67574	HI	5.89907e-08
NF38_RS04050	2.66967	-2.66967	HI	3.23388e-05
NF38_RS03445	2.63467	-2.63467	HI	7.60814e-08
NF38_RS05455	2.63102	-2.63102	HI	5.25598e-11	fdxG	Formate dehydrogenase major subunit (EC 1.2.1.2)
NF38_RS03410	2.62935	-2.62935	HI	7.83955e-07
NF38_RS03385	2.61674	-2.61674	HI	0.000134612
NF38_RS00755	2.54546	-2.54546	HI0837	4.0257e-07	cpxR	Transcriptional regulatory protein CpxR
NF38_RS03980	2.53726	-2.53726	HI0280	6.96606e-12	udp	Uridine phosphorylase (EC 2.4.2.3)
NF38_RS02405	2.49701	-2.49701	HI0534	0.000167997	aspA	Aspartate ammonia-lyase (Aspartase) (EC 4.3.1.1)
NF38_RS07535	2.46845	-2.46845	HI1546	6.18647e-08	impA	ImpA
NF38_RS00435	2.46628	-2.46628	HI0908	2.45124e-08		Uncharacterized protein
NF38_RS07815	2.46511	-2.46511	HI1603	1.43104e-07		Conserved hypothetical phosphate transport regulator
NF38_RS01010	2.45249	-2.45249	HI0787	3.24267e-05		Uncharacterized protein
NF38_RS03375	2.40356	-2.40356	HI	3.51081e-05
hflB	2.39124	-2.39124	HI1335	5.77126e-12	ftsH	ATP-dependent zinc metalloprotease FtsH (EC 3.4.24.-)
NF38_RS02210	2.33835	-2.33835	HI0574	5.84811e-05	fkbY	Peptidyl-prolyl cis-trans isomerase (EC 5.2.1.8)
ssrA	2.33645	-2.33645	#N/A	3.24514e-10
NF38_RS06750	2.33108	-2.33108	HI	0.000360881
NF38_RS06125	2.33073	-2.33073	HI1246	2.23873e-05		Predicted phosphoglycerol transferase-like protein
NF38_RS01495	2.3271	-2.3271	#N/A	6.40415e-06
NF38_RS03915	2.3043	-2.3043	HI0291	1.98658e-05
NF38_RS07820	2.28163	-2.28163	HI1604	7.13912e-07		Phosphate transporter
NF38_RS06695	2.26792	-2.26792	HI1375	0.00402271		Uncharacterized protein
NF38_RS05815	2.25021	-2.25021	HI1682	4.55186e-07	sohB	Possible protease SohB (EC 3.4.21.-)
NF38_RS01785	2.24833	-2.24833	HI0669	7.6701e-05	mioC	MioC
NF38_RS04405	2.23223	-2.23223	HI0204	2.28607e-08	rpsP	30S ribosomal protein S16
NF38_RS04510	2.19293	-2.19293	HI0184	3.87837e-07		S-formylglutathione hydrolase (EC 3.1.2.12)
NF38_RS01300	2.18158	-2.18158	HI0727.1	4.41186e-06	cyaY	Iron-sulfur cluster assembly protein CyaY
NF38_RS04400	2.1706	-2.1706	HI0205	3.99313e-05		Uncharacterized protein
NF38_RS02845	2.16431	-2.16431	HI0445	0.00174523	secG	Protein-export membrane protein SecG
NF38_RS06815	2.16304	-2.16304	HI	1.27214e-09		Putative glycosyl transferase, glycosyl transferase family 8 protein
NF38_RS03430	2.15281	-2.15281	HI	5.61517e-05
NF38_RS07685	2.14707	-2.14707	HI1578	1.89679e-07	lgtD	UDP-glcNAc--lipooligosaccharide N-acetylglucosamine glycosyltransferase
NF38_RS05280	2.14209	-2.14209	HI0041	3.62783e-11	xthA	Exodeoxyribonuclease III (EC 3.1.11.2)
NF38_RS07825	2.14207	-2.14207	HI1605	0.00545642		Uncharacterized protein
NF38_RS03675	2.13859	-2.13859	HI0341	1.16551e-05		Uncharacterized protein
NF38_RS02100	2.13192	-2.13192	HI0600	1.66111e-10	recA	Protein RecA (Recombinase A)
NF38_RS04665	2.09967	-2.09967	HI0151	0.00324996	hflK	Protein HflK
NF38_RS05440	2.09925	-2.09925	HI0009	3.65136e-06	fdhE	Protein FdhE homolog
NF38_RS05250	2.0922	-2.0922	HI0046	1.13409e-09	phnA	PhnA homolog
NF38_RS07190	2.07319	-2.07319	HI	0.0290906		Uncharacterized protein
NF38_RS07700	2.07263	-2.07263	HI	1.75452e-05		Uncharacterized protein
NF38_RS08500	2.065	-2.065	HI1125	3.77579e-09	tal	Transaldolase (EC 2.2.1.2)
NF38_RS03725	2.06469	-2.06469	HI0331	1.88578e-07	oapB	Opacity associated protein OapB
NF38_RS07300	2.06369	-2.06369	HI1317	2.51978e-05		Putative glucose-6-phosphate 1-epimerase (EC 5.1.3.15)
NF38_RS00345	2.05708	-2.05708	HI	6.61748e-06		Uncharacterized protein
NF38_RS04055	2.05652	-2.05652	HI0269	0.000167003	rpoH	RNA polymerase sigma factor RpoH (RNA polymerase sigma-32 factor)
NF38_RS01690	2.05576	-2.05576	HI0690	1.03285e-05	glpF	Glycerol uptake facilitator protein
NF38_RS00395	2.05149	-2.05149	HI0916	2.6968e-06	omp26	Outer membrane protein 26
NF38_RS01685	2.04999	-2.04999	HI0691	1.65771e-07	glpK	Glycerol kinase (EC 2.7.1.30) (ATP:glycerol 3-phosphotransferase) (Glycerokinase) (GK)
NF38_RS09065	1.98449	-1.98449	HI	2.47157e-05
NF38_RS05395	1.97293	-1.97293	HI0018	2.44139e-06	ung	Uracil-DNA glycosylase (UDG) (EC 3.2.2.27)
NF38_RS00065	1.96932	-1.96932	HI0981	0.00233725	smpB	SsrA-binding protein (Small protein B)
NF38_RS01675	1.96771	-1.96771	HI0693	2.31796e-06	hel	Outer membrane protein P4, NADP phosphatase
NF38_RS00710	1.96447	-1.96447	HI0847	0.000174124		Uncharacterized protein
NF38_RS01780	1.95333	-1.95333	HI0670	0.00188058	dtd	D-aminoacyl-tRNA deacylase (DTD) (EC 3.1.1.96) (Gly-tRNA(Ala) deacylase) (EC 3.1.1.-)
NF38_RS07945	1.93589	-1.93589	HI1628	0.0175316		Uncharacterized protein
NF38_RS08270	1.93508	-1.93508	HI1174	9.86422e-06	opa	Opacity protein
NF38_RS07600	1.93393	-1.93393	HI1559	0.000358289	prmC	Release factor glutamine methyltransferase (RF MTase) (EC 2.1.1.297) (N5-glutamine methyltransferase PrmC) (Protein-(glutamine-N5) MTase PrmC) (Protein-glutamine N-methyltransferase PrmC)
NF38_RS05265	1.92676	-1.92676	HI0044	3.42962e-05		Conserved hypothetical FtsH-interacting integral membrane protein
NF38_RS07695	1.91983	-1.91983	HI	0.00429301		Hypothetical lipoprotein
NF38_RS07925	1.9183	-1.9183	HI1623	7.84138e-07	zntR	HTH-type transcriptional regulator
NF38_RS06955	1.91731	-1.91731	HI	0.000643929		Uncharacterized protein
NF38_RS08535	1.91031	-1.91031	HI1118	7.21992e-05	engB	Probable GTP-binding protein EngB
NF38_RS01455	1.88291	-1.88291	HI0604	2.43939e-07	cyaA	Adenylate cyclase (EC 4.6.1.1)
NF38_RS01525	1.88207	-1.88207	HI0721	0.00226395	tusA	Sulfur carrier protein TusA
NF38_RS07380	1.87446	-1.87446	HI1309	0.00163669		Conserved hypothetical ferredoxin-like protein
NF38_RS00120	1.86883	-1.86883	HI0968	1.08684e-06	menB	1,4-dihydroxy-2-naphthoyl-CoA synthase (DHNA-CoA synthase) (EC 4.1.3.36)
NF38_RS05285	1.86882	-1.86882	HI0040	0.000125843		Uncharacterized protein
NF38_RS05495	1.86809	-1.86809	HI1742	0.000370732	rpoZ	DNA-directed RNA polymerase subunit omega (RNAP omega subunit) (EC 2.7.7.6) (RNA polymerase omega subunit) (Transcriptase subunit omega)
NF38_RS04325	1.86731	-1.86731	HI0219	2.49103e-06		Uncharacterized protein
NF38_RS06035	1.86238	-1.86238	HI1227	3.33729e-06	uraA	Probable uracil permease
NF38_RS05105	1.85774	-1.85774	HI0074	5.93338e-06		Uncharacterized protein
NF38_RS04355	1.85558	-1.85558	HI0214	0.000326697	prlC	Oligopeptidase A (EC 3.4.24.70)
NF38_RS04670	1.84835	-1.84835	HI0150	0.0274179	hflC	Protein HflC
NF38_RS03475	1.83974	-1.83974	HI	0.00394074
NF38_RS04175	1.83853	-1.83853	HI0245	0.00515208	queA	S-adenosylmethionine:tRNA ribosyltransferase-isomerase (EC 2.4.99.17) (Queuosine biosynthesis protein QueA)
NF38_RS02420	1.82476	-1.82476	HI0531	0.00377935	rpsU	30S ribosomal protein S21
NF38_RS07130	1.80492	-1.80492	HI1448	8.34221e-05	moeA	Molybdopterin biosynthesis protein MoeA
lpxD	1.79677	-1.79677	HI0915	0.00120759	lpxD	UDP-3-O-acylglucosamine N-acyltransferase (EC 2.3.1.-)
NF38_RS02470	1.79029	-1.79029	HI0521	0.0160758		Conserved hypothetical glycly radical protein
NF38_RS07470	1.7896	-1.7896	HI1531	5.98701e-05	rimK	Probable alpha-L-glutamate ligase (EC 6.3.2.-)
NF38_RS08550	1.78406	-1.78406	HI1115	0.0115081		Thioredoxin-like protein
NF38_RS01235	1.78118	-1.78118	HI0740	0.00511983	pgmB	Phosphoglucomutase
NF38_RS07120	1.77492	-1.77492	HI1446	0.0209534		YcgL domain-containing protein NTHI1684
NF38_RS07835	1.77036	-1.77036	HI1607	0.00187846	lolB	Outer-membrane lipoprotein LolB
NF38_RS03150	1.76864	-1.76864	HI0381	0.000816868	pal	Peptidoglycan-associated protein
NF38_RS09230	1.75392	-1.75392	HI	0.00035884
NF38_RS04965	1.75003	-1.75003	HI0102	9.41721e-05	dapE	Succinyl-diaminopimelate desuccinylase (SDAP desuccinylase) (EC 3.5.1.18) (N-succinyl-LL-2,6-diaminoheptanedioate amidohydrolase)
NF38_RS01885	1.73754	-1.73754	HI	0.00933991
NF38_RS07290	1.73292	-1.73292	HI1319	0.00541419	rpmI	50S ribosomal protein L35
NF38_RS01320	1.72775	-1.72775	HI0724	0.00100089	yihI	Der GTPase-activating protein YihI
NF38_RS07135	1.72075	-1.72075	HI1449	0.0137603	moeB	Molybdopterin biosynthesis protein MoeB
NF38_RS05315	1.71999	-1.71999	HI0034	0.00104216	rsfS	Ribosomal silencing factor RsfS
NF38_RS05865	1.71628	-1.71628	HI1675	0.00042081	moaC	Cyclic pyranopterin monophosphate synthase (EC 4.6.1.17) (Molybdenum cofactor biosynthesis protein C)
NF38_RS04420	1.71147	-1.71147	HI0201	0.00390243	rplS	50S ribosomal protein L19
NF38_RS05575	1.70793	-1.70793	HI1733	0.0276893	rnb	Exoribonuclease 2 (EC 3.1.13.1) (Exoribonuclease II) (RNase II) (Ribonuclease II)
NF38_RS08790	1.70314	-1.70314	HI	0.0294425		Predicted PE--lipooligosaccharide phosphorylethanolamine transferase
NF38_RS03125	1.70077	-1.70077	HI0386	0.00130088	ybgC	Acyl-CoA thioesterase YbgC (EC 3.1.2.-)
NF38_RS05620	1.6934	-1.6934	HI1723	0.0139934	erpA	Iron-sulfur cluster insertion protein ErpA
NF38_RS08815	1.68886	-1.68886	HI	0.00110912
NF38_RS06235	1.68722	-1.68722	HI1275	4.44032e-05	tehB	Tellurite resistance protein
NF38_RS06735	1.67861	-1.67861	HI1383	0.00716826	pstS	Phosphate-binding protein PstS
NF38_RS07920	1.67445	-1.67445	HI1624	0.0446854		Putative ABC-type Co2+ transport system, periplasmic component
NF38_RS04255	1.67424	-1.67424	HI0227	0.00210047		Uncharacterized protein
NF38_RS07610	1.6628	-1.6628	HI1561	0.00271087	prfA	Peptide chain release factor 1 (RF-1)
NF38_RS04720	1.66078	-1.66078	HI0140	0.032366	nagA	N-acetylglucosamine-6-phosphate deacetylase (EC 3.5.1.25)
NF38_RS07915	1.65939	-1.65939	HI1622	0.028931		Uncharacterized protein
NF38_RS00665	1.65258	-1.65258	HI0856	0.00946245	polA	DNA polymerase I (EC 2.7.7.7)
NF38_RS04210	1.65119	-1.65119	HI	0.0434917	perM	Putative permease PerM homolog
NF38_RS04970	1.64541	-1.64541	HI	0.00364997		Putative D-alanyl-D-alanine carboxypeptidase
NF38_RS02015	1.64362	-1.64362	HI0631	0.00266481	coaA	Pantothenate kinase (EC 2.7.1.33) (Pantothenic acid kinase)
NF38_RS05020	1.64142	-1.64142	HI0090	0.00297296		Pyridoxal phosphate homeostasis protein (PLP homeostasis protein)
NF38_RS00330	1.64086	-1.64086	HI0927	0.0126288	glyQ	Glycine--tRNA ligase alpha subunit (EC 6.1.1.14) (Glycyl-tRNA synthetase alpha subunit) (GlyRS)
NF38_RS00340	1.63959	-1.63959	HI0925	0.0244004		Uncharacterized protein
NF38_RS08340	1.63101	-1.63101	HI1159	0.0210849		Thioredoxin domain-containing protein
NF38_RS07185	1.62682	-1.62682	HI1462	0.0104921		Uncharacterized protein
NF38_RS06075	1.62153	-1.62153	HI	0.00807679		Uncharacterized protein
NF38_RS07200	1.62035	-1.62035	HI1337	0.00359597	glmM	Phosphoglucosamine mutase (EC 5.4.2.10)
NF38_RS04415	1.61202	-1.61202	HI0202	0.00339838	trmD	tRNA (guanine-N(1)-)-methyltransferase (EC 2.1.1.228) (M1G-methyltransferase) (tRNA [GM37] methyltransferase)
NF38_RS06065	1.61005	-1.61005	HI1233	0.00175612	aceE	Pyruvate dehydrogenase E1 component (EC 1.2.4.1)
NF38_RS08065	1.6045	-1.6045	HI1216	0.029605	mtnN	5'-methylthioadenosine/S-adenosylhomocysteine nucleosidase (MTA/SAH nucleosidase) (MTAN) (EC 3.2.2.9) (5'-methylthioadenosine nucleosidase) (MTA nucleosidase) (S-adenosylhomocysteine nucleosidase) (AdoHcy nucleosidase) (SAH nucleosidase) (SRH nucleosidase
NF38_RS04475	1.59861	-1.59861	HI0190	0.0106843	fur	Ferric uptake regulation protein
pssA	1.59089	-1.59089	HI0425	0.0363427	pssA	CDP-diacylglycerol--serine O-phosphatidyltransferase (EC 2.7.8.8) (Phosphatidylserine synthase)
NF38_RS02545	1.58883	-1.58883	HI0504	0.0180901	rbsB	Ribose-binding periplasmic protein
NF38_RS06630	1.5858	-1.5858	HI1365	0.00443666	topA	DNA topoisomerase 1 (EC 5.99.1.2) (DNA topoisomerase I)
NF38_RS03050	1.57968	-1.57968	HI0401	0.00145974	ompP1	Outer membrane protein P1
NF38_RS01220	1.57791	-1.57791	HI0746	0.0279925	dcuB	Anaerobic C4-dicarboxylate transporter
NF38_RS06615	1.56491	-1.56491	HI1362	0.00845835	pntA	NAD(P) transhydrogenase subunit alpha (EC 1.6.1.2)
NF38_RS01215	1.56085	-1.56085	HI0747	0.0414917	ndh	NADH dehydrogenase (EC 1.6.99.3)
NF38_RS01710	1.5572	-1.5572	HI0684	0.0445884	glpB	Anaerobic glycerol-3-phosphate dehydrogenase subunit B (Anaerobic G-3-P dehydrogenase subunit B) (Anaerobic G3Pdhase B) (EC 1.1.5.3)
NF38_RS06060	1.55388	-1.55388	HI1232	0.0179118	aceF	Acetyltransferase component of pyruvate dehydrogenase complex (EC 2.3.1.12)
